# Supplementary material for: The p53/miRNAs/Ccna2 pathway serves as a novel regulator of cellular senescence: Complement of the canonical p53/p21 pathway
Source: Aging Cell. 2019 Mar 7;18(3):e12918. doi: 10.1111/acel.12918 (PMC6516184; doi:10.1111/acel.12918)
Supplement: Supplementary file 7 [file ACEL-18-e12918-s007.xls]

## Sheet: Sheet1
Supplementary Table 1. Differentially expressed miRNAs in young and aging mouse kidney.
miRNA	P-Value	FC (abs)	Raw Probe Signal Intensity						Normalized Probe Signal Intensity						miRBase Accession No	Mark*
			Aging-1	Aging-2	Aging-3	Young-1	Young-2	Young-3	Aging-1	Aging-2	Aging-3	Young-1	Young-2	Young-3
mmu-let-7a-5p	0.148932	1.14937	5939.28	11038.6	5963.8	7425.65	4499.68	5024.6	6.37252	6.65519	6.66837	6.43964	6.25051	6.4034	MIMAT0000521
mmu-let-7b-5p	0.132041	1.2327	3762.03	7063.77	4422.65	4600.31	2836.47	3134.95	5.71374	6.01115	6.23705	5.74885	5.58479	5.72283	MIMAT0000522
mmu-let-7c-5p	0.112562	1.19772	4585.82	8583	4902.4	5624.64	3431.17	3793.96	5.99941	6.2922	6.38562	6.03888	5.85939	5.99809	MIMAT0000523
mmu-let-7d-5p	0.319044	1.11317	1831.42	3592.66	2000.64	2386.47	1542.78	1689.89	4.6752	5.03577	5.0926	4.80199	4.70622	4.83132	MIMAT0000383
mmu-let-7e-5p	0.663937	1.04668	600.074	1169.07	638.942	832.215	509.65	600.874	3.06544	3.41607	3.44589	3.28215	3.10827	3.33952	MIMAT0000524
mmu-let-7f-5p	0.207353	1.12221	5755.65	11251.9	5409.79	7008.32	4564.66	5052.19	6.32721	6.68281	6.52771	6.35619	6.2712	6.4113	MIMAT0000525
mmu-let-7g-5p	0.261529	1.11634	3331.33	6626.78	3269.67	4199.76	2684.67	3000.19	5.53833	5.91902	5.80128	5.61742	5.50544	5.65944	MIMAT0000121
mmu-let-7i-5p	0.826186	1.02082	1043.51	2091.48	1030.66	1550.46	953.934	1054.8	3.86368	4.25524	4.13571	4.17982	4.01265	4.15136	MIMAT0000122
mmu-miR-100-5p	0.528711	1.03383	89.7607	150.598	77.2645	121.958	74.1601	83.1927	0.324459	0.459492	0.398084	0.511571	0.327476	0.486991	MIMAT0000655
mmu-miR-101a-3p	0.311843	1.14231	552.031	1101.19	400.156	612.181	408.739	425.214	2.94505	3.32978	2.77077	2.83915	2.78994	2.84065	MIMAT0000133
mmu-miR-101b-3p	0.444766	1.06478	42.8983	79.9994	34.0092	51.6762	33.9773	35.9	-0.740705	-0.453153	-0.785796	-0.727239	-0.798597	-0.725482	MIMAT0000616
mmu-miR-101c	0.377524	1.1418	346.907	685.931	231.602	364.858	253.285	261.196	2.27485	2.64685	1.98185	2.09252	2.09952	2.13759	MIMAT0019349
mmu-miR-103-3p	0.223735	1.12515	819.693	1529.7	846.912	1007	649.714	742.93	3.51539	3.80397	3.85242	3.55718	3.45857	3.64569	MIMAT0000546
mmu-miR-106b-5p	0.99491	1.00051	272.002	531.927	249.416	375.877	241.69	259.38	1.92392	2.28001	2.08876	2.13545	2.03192	2.12753	MIMAT0000386
mmu-miR-107-3p	0.107817	1.13795	1687.55	3042.69	1612.92	1906.45	1318.37	1457.89	4.55716	4.79606	4.78181	4.47801	4.47945	4.61827	MIMAT0000647
mmu-miR-10a-3p	0.519484	1.20139	5.32245	16.161	9.83643	12.6686	9.62234	7.84673	-3.75146	-2.76062	-2.57552	-2.75548	-2.61871	-2.9193	MIMAT0004659
mmu-miR-10a-5p	0.869653	1.01263	1292.13	2384.76	1192.21	1770.96	1064.15	1223.95	4.17198	4.44456	4.34577	4.37165	4.1704	4.36593	MIMAT0000648
mmu-miR-10b-5p	0.653069	1.03367	1025.58	1867.82	954.893	1437.72	888.694	1030.89	3.83867	4.09207	4.02555	4.0709	3.91045	4.11828	MIMAT0000208
mmu-miR-1187	0.272816	1.73996	210.924	140.575	38.3063	206.481	142.622	132.46	1.55703	0.360129	-0.61414	1.27119	1.27095	1.15802	MIMAT0005837
mmu-miR-1196-5p	0.346896	9.25312	101.116	54.8831	0.1	93.9509	57.7234	52.8569	0.496319	-0.99678	-9.19558	0.135168	-0.0340114	-0.167374	MIMAT0005857
mmu-miR-1224-5p	0.382752	1.15014	1056.29	1070.3	867.575	1230.06	943.467	838.342	3.88123	3.28873	3.88719	3.84584	3.99673	3.82	MIMAT0005460
mmu-miR-1231-5p	0.578581	4.26692	23.0157	0.1	0.1	8.06219	0.1	14.4591	-1.63901	-10.097	-9.19558	-3.4075	-9.20702	-2.03748	MIMAT0022357
mmu-miR-124-3p	6.56606e-06	252.902	23.5755	53.7354	19.5841	0.1	0.1	0.1	-1.60434	-1.02727	-1.58204	-9.7406	-9.20702	-9.21332	MIMAT0000134	UP
mmu-miR-1249-3p	0.398984	1.10101	28.8959	31.8658	22.276	27.2628	19.7381	18.6198	-1.31076	-1.78113	-1.39623	-1.64981	-1.58219	-1.67263	MIMAT0010560
mmu-miR-125a-5p	0.926869	1.0064	204.109	327.538	191.66	264.569	161.161	192.207	1.50964	1.58045	1.70875	1.62883	1.44727	1.69512	MIMAT0000135
mmu-miR-125b-5p	0.149503	1.07746	850.599	1284.48	753.543	986.39	626.798	694.083	3.56878	3.5519	3.6839	3.52735	3.40676	3.54757	MIMAT0000136
mmu-miR-126-3p	0.109511	1.1482	2836.03	5266.27	2602	3462.34	2110.19	2290.93	5.3061	5.5875	5.47176	5.33887	5.15806	5.27032	MIMAT0000138
mmu-miR-128-3p	0.598912	1.05397	31.6871	63.4948	30.504	40.746	26.6405	31.484	-1.17773	-0.786504	-0.942723	-1.07008	-1.14955	-0.914847	MIMAT0000140
mmu-miR-129-1-3p	0.105163	18.4858	8.05741	12.0251	0.1	0.1	0.1	0.1	-3.15324	-3.18709	-9.19558	-9.7406	-9.20702	-9.21332	MIMAT0016994
mmu-miR-130a-3p	0.0206096	1.33668	1337.55	2521.99	1363.38	1398.65	897.431	1000.24	4.22182	4.52528	4.53932	4.03115	3.92456	4.07474	MIMAT0000141
mmu-miR-132-3p	0.345466	4.65004	9.44992	16.6316	7.89366	9.73775	0.1	8.26115	-2.92325	-2.71922	-2.89296	-3.13508	-9.20702	-2.84505	MIMAT0000144
mmu-miR-139-5p	0.00178048	1.25074	22.0928	34.4348	18.7175	21.14	15.6754	14.3185	-1.69805	-1.66927	-1.64733	-2.01676	-1.91466	-2.05158	MIMAT0000656
mmu-miR-140-3p	0.102718	1.19587	182.661	318.325	191.737	208.619	131.819	154.549	1.34948	1.53929	1.70933	1.28606	1.15732	1.38052	MIMAT0000152
mmu-miR-140-5p	0.375558	1.0882	142.681	284.017	137.759	185.813	116.334	130.662	0.993091	1.37476	1.23235	1.11904	0.977029	1.1383	MIMAT0000151
mmu-miR-141-3p	0.0573936	1.20257	136.092	245.065	110.15	218.935	131.57	144.606	0.924882	1.16195	0.909674	1.35569	1.15459	1.28459	MIMAT0000153
mmu-miR-142-3p	0.0456731	1.49064	154.677	245.09	85.3319	112.043	72.8552	78.0068	1.10956	1.1621	0.541364	0.389247	0.301865	0.394134	MIMAT0000155
mmu-miR-142-5p	0.0705627	1.41364	75.8445	130.477	43.6924	59.9532	39.9569	41.6552	0.0814195	0.252584	-0.424339	-0.512902	-0.564723	-0.51097	MIMAT0000154
mmu-miR-143-3p	0.260359	1.116	207.754	367.413	168.03	330.654	188.287	186.69	1.53518	1.74619	1.51893	1.95051	1.67169	1.65311	MIMAT0000247
mmu-miR-144-3p	0.129658	1.52761	144.683	235.657	63.3638	230.275	153.826	141.751	1.0132	1.10547	0.111938	1.42855	1.38006	1.25582	MIMAT0000156
mmu-miR-144-5p	0.349219	4.60397	8.22389	15.6488	0.1	13.0507	7.91765	7.92419	-3.12373	-2.80709	-9.19558	-2.71261	-2.90002	-2.90513	MIMAT0016988
mmu-miR-145a-5p	0.165707	1.09929	35.5482	55.1976	32.9146	52.632	31.6774	33.5498	-1.01185	-0.988536	-0.832994	-0.700798	-0.899714	-0.823162	MIMAT0000157
mmu-miR-146a-5p	0.00360363	1.28357	113.533	177.96	95.5266	105.124	70.2647	80.5567	0.66342	0.700341	0.704181	0.297278	0.249633	0.440538	MIMAT0000158
mmu-miR-148a-3p	0.0682835	1.21354	47.4028	81.4762	36.8095	77.529	43.5584	49.0513	-0.596653	-0.426764	-0.671643	-0.142003	-0.440217	-0.275175	MIMAT0000516
mmu-miR-148b-3p	0.328872	1.05024	40.4532	68.6881	33.3236	45.5646	32.8356	34.8317	-0.825371	-0.673082	-0.815177	-0.908825	-0.847907	-0.769065	MIMAT0000580
mmu-miR-150-5p	0.21258	1.15428	13.2432	23.3755	11.1261	14.5871	8.60076	11.6381	-2.43637	-2.22815	-2.39777	-2.55205	-2.78063	-2.35061	MIMAT0000160
mmu-miR-151-5p	0.506884	1.04678	234.954	411.92	233.178	324.779	217.85	238.524	1.71268	1.91115	1.99164	1.92465	1.88209	2.0066	MIMAT0004536
mmu-miR-152-3p	0.394255	1.0667	185.198	344.154	171.377	240.643	148.132	164.596	1.36937	1.65184	1.54738	1.49208	1.32564	1.47139	MIMAT0000162
mmu-miR-155-5p	0.0322733	1.26717	21.9249	27.8016	14.6096	17.2897	12.3004	13.4174	-1.70905	-1.97797	-2.0048	-2.30683	-2.26446	-2.14536	MIMAT0000165
mmu-miR-15a-5p	0.125909	1.13512	1381.39	2573.73	1194.43	1574.59	1041.14	1154.7	4.26835	4.55457	4.34846	4.20209	4.13885	4.28191	MIMAT0000526
mmu-miR-15b-5p	0.0584889	1.12053	391.78	654.442	334.65	547.752	356.066	403.54	2.45035	2.57905	2.51286	2.67871	2.59091	2.76517	MIMAT0000124
mmu-miR-16-5p	0.170171	1.11291	1598.53	2935.86	1505.96	1990.79	1239.92	1354.27	4.47898	4.7445	4.68282	4.54046	4.39094	4.5119	MIMAT0000527
mmu-miR-17-3p	0.218488	1.30418	10.3806	29.6254	11.819	13.4119	8.59591	9.26611	-2.78774	-1.88631	-2.31061	-2.67323	-2.78144	-2.67943	MIMAT0000650
mmu-miR-17-5p	0.739301	1.03396	11.6585	23.1733	12.7241	15.9658	11.5369	11.0077	-2.62024	-2.24068	-2.20416	-2.42175	-2.35691	-2.43095	MIMAT0000649
mmu-miR-181a-5p	0.0551217	1.27581	105.846	195.387	116.784	189.613	125.541	137.368	0.562271	0.835119	0.99405	1.14825	1.08692	1.2105	MIMAT0000210
mmu-miR-181b-5p	0.0655348	1.32038	30.4672	52.3718	35.2353	57.1736	35.6524	41.3949	-1.23437	-1.06435	-0.7347	-0.58139	-0.729168	-0.520013	MIMAT0000673
mmu-miR-181c-5p	0.0792032	1.51028	20.4689	40.2847	11.9911	38.024	22.6632	25.77	-1.80819	-1.44291	-2.28976	-1.16983	-1.38282	-1.20377	MIMAT0000674
mmu-miR-181d-5p	0.487046	4.60848	0.1	11.4033	0.1	9.60921	0.1	7.57261	-9.48548	-3.26369	-9.19558	-3.15425	-9.20702	-2.9706	MIMAT0004324
mmu-miR-1839-3p	0.000621839	1.47301	35.2885	54.9729	26.2351	26.9807	19.3269	19.9097	-1.02243	-0.994421	-1.16022	-1.66481	-1.61255	-1.576	MIMAT0009457
mmu-miR-1839-5p	0.0386578	1.28032	50.7172	96.077	51.3101	55.5265	34.9181	40.0592	-0.49915	-0.188951	-0.192479	-0.623562	-0.759194	-0.567334	MIMAT0009456
mmu-miR-185-5p	0.948447	1.00589	189.983	369.92	199.915	266.617	176.51	191.246	1.40618	1.756	1.76959	1.63996	1.57851	1.68789	MIMAT0000214
mmu-miR-188-5p	0.142323	1.39834	59.3985	55.3115	44.5526	74.3044	69.2263	50.7283	-0.271199	-0.985562	-0.396211	-0.203291	0.228153	-0.226676	MIMAT0000217
mmu-miR-1895	0.889167	1.02241	44.6292	41.7666	30.4567	38.4381	30.6834	29.3646	-0.683637	-1.39079	-0.944962	-1.1542	-0.945709	-1.01539	MIMAT0007867
mmu-miR-1897-3p	0.48431	1.07274	45.4737	52.1986	35.7231	54.1555	35.3395	35.6595	-0.656593	-1.06913	-0.714864	-0.659631	-0.741886	-0.735179	MIMAT0007865
mmu-miR-1897-5p	0.47318	1.34366	16.5281	9.63901	17.1236	23.2248	14.653	12.6786	-2.11671	-3.50619	-1.77574	-1.88107	-2.01197	-2.22707	MIMAT0007864
mmu-miR-18a-5p	0.844436	1.05103	19.1041	34.7479	10.9928	22.8232	9.92607	18.0884	-1.90775	-1.65622	-2.41516	-1.90624	-2.57387	-1.7144	MIMAT0000528
mmu-miR-1904	0.584771	1.22711	21.5248	12.9726	8.22107	19.587	8.57123	16.4727	-1.73562	-3.07767	-2.83432	-2.12684	-2.78559	-1.84939	MIMAT0007874
mmu-miR-1906	0.114845	20.4924	7.85229	0.1	0.1	9.53566	7.12053	6.48848	-3.19044	-10.097	-9.19558	-3.16533	-3.05311	-3.19351	MIMAT0007872
mmu-miR-192-3p	0.997929	1.00023	11.0923	21.5748	11.304	14.8721	10.3082	11.4966	-2.69207	-2.34379	-2.37489	-2.52413	-2.51938	-2.36826	MIMAT0017012
mmu-miR-192-5p	0.138888	1.19648	1701.47	3396.74	1785.24	2043.6	1280.77	1500.48	4.56901	4.95487	4.92826	4.57823	4.43771	4.65982	MIMAT0000517
mmu-miR-193a-3p	0.758575	1.03564	622.163	1031.91	395.162	650.951	454.942	502.829	3.1176	3.23604	2.75265	2.92774	2.94444	3.08253	MIMAT0000223
mmu-miR-193a-5p	0.0709359	1.24157	12.6937	21.834	13.6406	13.9432	8.94837	10.3221	-2.49751	-2.32657	-2.10381	-2.61718	-2.72347	-2.52373	MIMAT0004544
mmu-miR-193b-3p	0.100199	1.23657	46.8029	59.0896	33.5433	40.0371	24.472	32.6458	-0.615027	-0.890238	-0.805697	-1.0954	-1.27203	-0.862569	MIMAT0004859
mmu-miR-194-5p	0.0255142	1.31786	1041.72	2029.08	1057.35	1119.01	729.275	780.132	3.86119	4.21154	4.17258	3.70934	3.62522	3.71618	MIMAT0000224
mmu-miR-1949	0.648848	1.03546	38.8266	67.8031	38.6813	49.69	32.2698	37.2948	-0.88458	-0.691791	-0.600085	-0.783783	-0.872983	-0.670492	MIMAT0009416
mmu-miR-195a-5p	0.293309	1.05822	539.967	950.74	475.749	659.307	433.367	470.294	2.91317	3.11784	3.02041	2.94614	2.87435	2.98603	MIMAT0000225
mmu-miR-196a-5p	0.601253	1.0572	157.366	325.692	155.031	213.694	133.035	154.219	1.13443	1.57229	1.40277	1.32073	1.17056	1.37744	MIMAT0000518
mmu-miR-196b-5p	0.589098	1.05461	96.8914	179.878	97.6039	141.714	86.1286	106.579	0.434743	0.715805	0.735217	0.728167	0.543325	0.844384	MIMAT0001081
mmu-miR-199a-3p	0.00764703	1.43408	620.609	1175.35	512.562	545.274	377.957	401.037	3.11399	3.4238	3.12793	2.67217	2.67698	2.7562	MIMAT0000230
mmu-miR-199a-5p	0.00123256	1.37548	133.791	232.179	114.036	123.888	85.9418	83.3525	0.90028	1.08402	0.959696	0.534227	0.540193	0.489759	MIMAT0000229
mmu-miR-199b-5p	0.00614768	1.36401	226.267	404.433	198.168	209.867	139.611	159.005	1.65833	1.88469	1.75693	1.29466	1.24017	1.42153	MIMAT0000672
mmu-miR-19a-3p	0.197824	1.10934	57.9986	108.053	48.4075	85.8825	54.6948	57.4823	-0.305607	-0.0194774	-0.276491	0.00562525	-0.111764	-0.0463486	MIMAT0000651
mmu-miR-19b-3p	0.87579	1.01044	521.084	954.129	441.963	698.714	440.69	479.989	2.86182	3.12297	2.91413	3.02989	2.89853	3.01546	MIMAT0000513
mmu-miR-1a-3p	0.4529	1.09427	11.9008	19.1978	9.62361	19.2988	9.28737	10.4797	-2.59057	-2.5122	-2.60707	-2.14823	-2.66983	-2.50187	MIMAT0000123
mmu-miR-200a-3p	0.707036	1.02839	1028.72	1956.47	908.755	1455.22	917.945	970.896	3.84309	4.15897	3.9541	4.08835	3.95717	4.03178	MIMAT0000519
mmu-miR-200a-5p	0.650438	1.15913	5.3839	17.9745	5.51901	15.3212	5.8423	6.05847	-3.7349	-2.60719	-3.40924	-2.48121	-3.33856	-3.29244	MIMAT0004619
mmu-miR-200b-3p	0.631264	1.04284	1056.46	2049.03	1057.07	1588.85	987.274	1078.63	3.88147	4.22565	4.17221	4.2151	4.06221	4.18359	MIMAT0000233
mmu-miR-200b-5p	0.259264	1.10777	10.8041	18.4718	11.0854	15.5861	10.4371	12.0535	-2.73004	-2.56782	-2.40306	-2.45648	-2.50144	-2.30001	MIMAT0004545
mmu-miR-200c-3p	0.156755	1.16372	118.79	221.946	123.139	198.242	120.272	139.904	0.728711	1.01899	1.07049	1.21245	1.02506	1.2369	MIMAT0000657
mmu-miR-202-3p	0.820066	1.04016	92.3471	89.8245	59.7762	78.2102	61.5446	75.5826	0.365441	-0.286034	0.0278497	-0.129382	0.0584645	0.348587	MIMAT0000235
mmu-miR-203-3p	0.0876207	1.20509	54.3393	103.098	52.4921	64.5608	38.1537	44.4758	-0.399629	-0.0872016	-0.159621	-0.40608	-0.631344	-0.416445	MIMAT0000236
mmu-miR-204-5p	0.623164	1.03323	25.8934	43.6908	22.0988	30.4601	20.0708	24.1706	-1.46904	-1.32581	-1.40775	-1.48982	-1.55807	-1.29621	MIMAT0000237
mmu-miR-20a-5p	0.415515	1.0688	286.564	538.682	280.681	378.812	235.159	259.73	1.99916	2.29822	2.25914	2.14667	1.99239	2.12947	MIMAT0000529
mmu-miR-20b-5p	0.331686	1.07214	169.634	310.898	157.943	210.242	136.551	153.494	1.24273	1.50523	1.42961	1.29724	1.2082	1.37064	MIMAT0003187
mmu-miR-210-3p	0.854016	1.05186	21.7859	34.8604	22.2492	36.1849	12.6175	28.082	-1.71823	-1.65155	-1.39797	-1.24135	-2.22774	-1.07982	MIMAT0000658
mmu-miR-211-3p	0.297271	1.26591	63.2925	55.52	52.6147	85.5112	58.0744	49.2418	-0.17959	-0.980135	-0.156256	-0.000625133	-0.0252647	-0.269583	MIMAT0017059
mmu-miR-212-3p	0.763758	1.12739	50.7802	30.1278	22.5686	22.2866	19.6753	35.8271	-0.49736	-1.86205	-1.3774	-1.94056	-1.58678	-0.728415	MIMAT0000659
mmu-miR-2137	0.401584	1.1469	73.8433	68.9402	50.9713	82.3423	57.6131	53.7989	0.0428419	-0.667796	-0.202035	-0.0551052	-0.0367703	-0.141889	MIMAT0011213
mmu-miR-214-3p	0.0213534	1.41966	21.4099	44.6046	19.5424	20.5448	13.6489	15.1651	-1.74335	-1.29595	-1.58511	-2.05797	-2.11438	-1.96871	MIMAT0000661
mmu-miR-218-5p	0.0678668	1.22458	112.796	209.618	87.519	168.676	115.232	127.464	0.65402	0.93655	0.577875	0.979441	0.963307	1.10255	MIMAT0000663
mmu-miR-219-5p	0.70968	1.02438	41.3427	76.4927	36.1955	55.706	36.4831	39.4727	-0.793992	-0.51782	-0.695911	-0.618906	-0.695939	-0.588611	MIMAT0000664
mmu-miR-21a-5p	0.157748	1.14325	2557.04	4932.17	2165.61	2978.99	1914.2	2089.82	5.15671	5.49294	5.20691	5.12194	5.01743	5.13777	MIMAT0000530
mmu-miR-221-3p	0.0077489	1.18492	254.656	412.755	219.066	262.983	175.986	194.973	1.82885	1.91407	1.90158	1.62016	1.57422	1.71574	MIMAT0000669
mmu-miR-222-3p	0.324323	1.08243	36.0779	50.8843	34.2281	38.9271	28.5854	29.0295	-0.99051	-1.10592	-0.77654	-1.13596	-1.04789	-1.03195	MIMAT0000670
mmu-miR-223-3p	0.00366394	1.58537	128.809	192.448	111.082	90.0028	63.7923	78.4717	0.845533	0.813257	0.921829	0.0732312	0.110215	0.402707	MIMAT0000665	UP
mmu-miR-22-3p	0.322841	1.06976	3117.01	5685.09	3009.85	3978.96	2731.75	2613.24	5.44239	5.6979	5.68182	5.53951	5.53052	5.46023	MIMAT0000531
mmu-miR-22-5p	0.680801	1.03449	63.7041	125.594	58.6318	90.6091	59.0111	63.3255	-0.170239	0.197555	-3.8147e-05	0.0829172	-0.00218153	0.0933208	MIMAT0004629
mmu-miR-23a-3p	0.0414261	1.16547	1288.8	2251.2	1150.97	1476.53	918.085	1014.53	4.16827	4.36141	4.29498	4.10932	3.95739	4.0952	MIMAT0000532
mmu-miR-23b-3p	0.21646	1.08066	1423.77	2468.47	1335.85	1723.46	1125.26	1250.64	4.31194	4.49433	4.5099	4.33242	4.25095	4.39706	MIMAT0000125
mmu-miR-24-3p	0.175791	1.09971	1689.78	3035.95	1590.46	2095.47	1326.09	1439.43	4.55907	4.79286	4.76158	4.61439	4.48787	4.59989	MIMAT0000219
mmu-miR-25-3p	0.652953	1.03104	164.33	294.173	154.714	213.508	135.008	154.34	1.1969	1.42545	1.39981	1.31948	1.19181	1.37858	MIMAT0000652
mmu-miR-26a-5p	0.0471202	1.19966	2744.4	4950.9	2755.43	3121.48	2079.43	2178.06	5.25872	5.4984	5.55441	5.18935	5.13688	5.19743	MIMAT0000533
mmu-miR-26b-5p	0.138569	1.15568	1142.49	2234.02	986.413	1354.81	864.167	908.327	3.99441	4.35036	4.0724	3.9852	3.87007	3.93567	MIMAT0000534
mmu-miR-27a-3p	0.353265	1.05441	811.899	1348.96	620.915	966.777	611.94	639.289	3.5016	3.62256	3.4046	3.49837	3.37215	3.42893	MIMAT0000537
mmu-miR-27b-3p	0.801092	1.01386	554.184	1008.28	485.289	733.755	497.147	505.083	2.95067	3.20261	3.04905	3.10049	3.07243	3.08898	MIMAT0000126
mmu-miR-2861	0.411053	1.13977	125.976	142.302	116.689	150.953	127.265	105.113	0.813456	0.377742	0.992871	0.819287	1.1066	0.824403	MIMAT0013803
mmu-miR-28a-5p	0.29479	1.25423	18.3027	43.4076	16.4582	36.3722	17.3875	26.596	-1.96957	-1.33519	-1.83291	-1.2339	-1.76512	-1.15826	MIMAT0000653
mmu-miR-28c	0.0326005	1.23644	9.04605	16.3828	8.51811	15.457	9.43856	10.6636	-2.98627	-2.74096	-2.78312	-2.46848	-2.64653	-2.47677	MIMAT0019339
mmu-miR-296-5p	0.85224	1.02245	25.8777	27.5617	19.693	25.5602	18.7348	17.8911	-1.46992	-1.99048	-1.57404	-1.74284	-1.65745	-1.73023	MIMAT0000374
mmu-miR-29a-3p	0.00103672	1.68121	5574.13	10382.6	5221.22	4571.65	2984.54	3038.56	6.28098	6.56681	6.47652	5.73983	5.6582	5.67778	MIMAT0000535	UP
mmu-miR-29b-1-5p	0.124939	11.4907	0.1	6.34334	3.66852	0.1	0.1	0.1	-9.48548	-4.10983	-3.99845	-9.7406	-9.20702	-9.21332	MIMAT0004523
mmu-miR-29b-3p	0.000872049	1.73039	3166.27	5805.04	2620.92	2395.34	1617.34	1564.72	5.46502	5.72802	5.48221	4.80735	4.77431	4.72029	MIMAT0000127	UP
mmu-miR-29c-3p	0.00366506	1.59929	3430.32	6805.47	3152.04	2949.79	1946.06	2043.07	5.58057	5.95741	5.74842	5.10773	5.04125	5.10513	MIMAT0000536	UP
mmu-miR-29c-5p	0.00348392	1.65446	55.6317	109.568	56.267	47.4418	31.0683	33.4998	-0.365718	0.000612736	-0.059433	-0.85058	-0.927724	-0.825314	MIMAT0004632	UP
mmu-miR-301a-3p	0.58962	1.04726	64.6945	128.343	61.8053	96.8202	62.1723	63.8412	-0.147982	0.228796	0.0760088	0.178569	0.0731044	0.105022	MIMAT0000379
mmu-miR-3069-3p	0.092278	1.20461	14.6737	23.7562	14.1784	15.4156	9.69152	12.3389	-2.28839	-2.20484	-2.04803	-2.47235	-2.60837	-2.26625	MIMAT0014845
mmu-miR-3077-5p	0.130692	18.7796	8.94655	0.1	0.1	8.72989	6.72877	6.57661	-3.00222	-10.097	-9.19558	-3.2927	-3.13475	-3.17405	MIMAT0014862
mmu-miR-3082-5p	0.27791	1.7502	338.12	220.114	59.305	317.23	230.21	211.254	2.23784	1.00704	0.0164323	1.89072	1.96171	1.83144	MIMAT0014872
mmu-miR-3096b-3p	0.078023	1.15806	61.3521	103.624	58.6474	69.29	44.073	51.2547	-0.224512	-0.0798573	0.000345707	-0.304091	-0.423273	-0.211782	MIMAT0019343
mmu-miR-3098-5p	0.416241	1.22498	33.8904	24.7922	21.4061	32.5477	27.57	24.0207	-1.08075	-2.14326	-1.4537	-1.39418	-1.10007	-1.30519	MIMAT0014917
mmu-miR-30a-3p	0.125717	1.13687	175.197	315.144	170.718	213.018	132.612	148.052	1.28928	1.5248	1.54182	1.31617	1.16598	1.31857	MIMAT0000129
mmu-miR-30a-5p	0.139487	1.10507	2590.01	4445.94	2427.05	3101.71	1968.11	2211.8	5.17519	5.3432	5.37134	5.18018	5.0575	5.21961	MIMAT0000128
mmu-miR-30b-3p	0.587614	2.49781	0.1	17.3891	7.46411	9.47115	3.98982	3.48984	-9.48548	-2.65496	-2.97368	-3.17513	-3.88877	-4.08823	MIMAT0004524
mmu-miR-30b-5p	0.662718	1.02308	526.57	837.084	389.089	642.368	414.638	449.556	2.87693	2.93416	2.73031	2.90859	2.81061	2.92096	MIMAT0000130
mmu-miR-30c-1-3p	0.469916	3.5684	0.1	4.71159	0.1	4.19109	0.1	3.33035	-9.48548	-4.53886	-9.19558	-4.35134	-9.20702	-4.15572	MIMAT0004616
mmu-miR-30c-2-3p	0.217349	1.09765	44.3818	78.5792	44.3127	56.5139	36.2292	37.2103	-0.691657	-0.478994	-0.404001	-0.598133	-0.706015	-0.673764	MIMAT0005438
mmu-miR-30c-5p	0.0160799	1.15306	1227.95	1879.45	1064.52	1302.23	848.614	945.461	4.09848	4.10103	4.18234	3.9281	3.84387	3.99348	MIMAT0000514
mmu-miR-30d-5p	0.510445	1.02105	204.276	296.326	175.048	250.864	171.321	171.107	1.51083	1.43597	1.57796	1.55209	1.53546	1.52736	MIMAT0000515
mmu-miR-30e-3p	0.688776	1.02667	104.324	191.556	99.5434	136.986	89.904	97.313	0.541373	0.806554	0.763604	0.67922	0.605218	0.713167	MIMAT0000249
mmu-miR-30e-5p	0.438597	1.0572	1138.35	2136.66	1064.29	1474.1	948.362	1021.71	3.98917	4.28607	4.18203	4.10696	4.0042	4.10537	MIMAT0000248
mmu-miR-3102-5p	0.936468	1.01342	33.7327	34.0519	29.4614	33.4242	26.7491	23.7105	-1.08748	-1.68541	-0.992896	-1.35585	-1.14368	-1.32394	MIMAT0014933
mmu-miR-3107-5p	0.0167855	1.36105	25.922	31.551	20.6997	41.0902	25.9254	26.124	-1.46745	-1.79546	-1.50211	-1.05794	-1.1888	-1.18409	MIMAT0014943
mmu-miR-31-5p	0.110268	19.3947	8.89133	15.311	9.14592	11.127	0.1	0.1	-3.01115	-2.83857	-2.68052	-2.94267	-9.20702	-9.21332	MIMAT0000538
mmu-miR-320-3p	0.176801	1.37162	19.311	15.4548	10.357	11.2943	7.88266	8.77202	-1.8922	-2.82509	-2.50112	-2.92114	-2.90641	-2.75848	MIMAT0000666
mmu-miR-322-5p	0.143163	1.1463	226.902	422.587	204.402	349.872	215.553	255.213	1.66237	1.94803	1.80161	2.03202	1.86681	2.10417	MIMAT0000548
mmu-miR-32-3p	0.277744	10.9398	57.0161	32.3806	0.1	76.7248	48.3009	42.5259	-0.330256	-1.75801	-9.19558	-0.157045	-0.291117	-0.481124	MIMAT0017050
mmu-miR-324-5p	0.249901	1.12354	52.5755	96.5025	54.0363	63.0315	40.8744	48.9169	-0.447235	-0.182576	-0.117793	-0.440666	-0.53197	-0.279133	MIMAT0000555
mmu-miR-326-3p	0.865189	1.01749	9.33637	11.7131	7.78757	9.58378	7.30013	8.36004	-2.94069	-3.22502	-2.91248	-3.15807	-3.01717	-2.82788	MIMAT0000559
mmu-miR-331-3p	0.260982	1.07396	66.0486	107.165	63.6346	79.5016	52.0766	57.2606	-0.118097	-0.0313745	0.11809	-0.105755	-0.182532	-0.0519233	MIMAT0000571
mmu-miR-335-5p	0.0774505	25.1005	0.1	10.0446	0.1	11.6217	9.75094	9.13893	-9.48548	-3.44672	-9.19558	-2.87992	-2.59955	-2.69937	MIMAT0000766
mmu-miR-33-5p	0.579273	1.11684	12.8526	29.158	8.37104	17.3295	12.7752	12.87	-2.47957	-1.90925	-2.80824	-2.30351	-2.20982	-2.20545	MIMAT0000667
mmu-miR-338-3p	0.0641642	1.45051	22.0555	53.0889	18.7104	22.0202	14.5228	14.6353	-1.70049	-1.04473	-1.64788	-1.95791	-2.02485	-2.02001	MIMAT0000582
mmu-miR-340-5p	0.42977	1.05713	60.2935	107.661	47.9553	69.1239	47.762	52.0352	-0.249623	-0.0247183	-0.290031	-0.307554	-0.307304	-0.189978	MIMAT0004651
mmu-miR-342-3p	0.902116	1.00989	66.024	97.3505	57.8332	76.285	49.3828	62.4614	-0.118635	-0.169953	-0.019824	-0.165339	-0.259159	0.0734987	MIMAT0000590
mmu-miR-345-5p	0.972883	1.00253	71.4996	121.316	72.4211	94.859	62.1778	69.9674	-0.00368977	0.147553	0.304689	0.149046	0.0732322	0.237216	MIMAT0000595
mmu-miR-3470a	0.317358	1.34215	74.8792	48.3831	39.1844	78.6417	59.9104	47.4952	0.0629396	-1.17864	-0.581442	-0.121444	0.019639	-0.321684	MIMAT0015640
mmu-miR-3473a	0.640264	1.05862	119.634	151.205	111.377	168.07	98.2416	94.3793	0.738933	0.46529	0.925664	0.974254	0.733166	0.669004	MIMAT0015645
mmu-miR-3473b	0.383278	1.16471	691.487	870.756	686.544	1194.54	595.857	598.259	3.27001	2.99105	3.54956	3.80357	3.33373	3.33323	MIMAT0020367
mmu-miR-3473e	0.685349	1.06112	12.2391	14.3354	11.8615	15.9045	10.802	9.43611	-2.55013	-2.93356	-2.30544	-2.4273	-2.45187	-2.6532	MIMAT0025587
mmu-miR-3474	0.397207	1.30898	15.6855	21.2738	16.2803	17.4234	14.7008	6.16546	-2.1922	-2.36406	-1.8486	-2.29571	-2.00727	-3.26719	MIMAT0015646
mmu-miR-34a-5p	0.00790759	1.76668	708.841	1380.26	733.283	661.18	346.213	370.576	3.30577	3.65566	3.64458	2.95023	2.55042	2.64223	MIMAT0000542	UP
mmu-miR-34b-5p	0.470171	1.04447	22.7462	40.019	21.4164	29.8254	18.7279	19.9702	-1.656	-1.45246	-1.45301	-1.5202	-1.65798	-1.57162	MIMAT0000382
mmu-miR-34c-5p	0.119516	17.3375	0.1	12.8124	0.1	10.3282	6.79086	6.20684	-9.48548	-3.0956	-9.19558	-3.05015	-3.1215	-3.25754	MIMAT0000381
mmu-miR-350-3p	0.553857	1.03647	57.9996	92.3789	43.048	66.4451	42.217	48.146	-0.305582	-0.245579	-0.445775	-0.364576	-0.485343	-0.30205	MIMAT0000605
mmu-miR-361-5p	0.390373	1.1034	86.9141	163.55	95.7431	111.25	70.296	84.4595	0.277965	0.578516	0.707447	0.378996	0.250275	0.508794	MIMAT0000704
mmu-miR-362-3p	0.44314	1.09524	54.6902	95.5251	35.7605	68.8307	46.2027	50.3199	-0.390343	-0.197262	-0.713355	-0.313686	-0.355191	-0.238337	MIMAT0004684
mmu-miR-362-5p	0.351165	1.24408	4.24692	12.6875	5.28407	5.89974	3.58501	4.55802	-4.07714	-3.10974	-3.472	-3.85802	-4.04312	-3.70299	MIMAT0000706
mmu-miR-365-3p	0.0099336	1.18836	435.468	687.896	367.288	463.515	287.288	320.989	2.60287	2.65098	2.64712	2.43781	2.28126	2.43499	MIMAT0000711
mmu-miR-374c-5p	0.821737	1.03516	26.46	64.3651	31.1925	44.9302	28.4277	30.079	-1.43781	-0.766863	-0.910524	-0.929053	-1.05587	-0.980711	MIMAT0014953
mmu-miR-378a-3p	0.0826383	1.19177	250.407	394.226	251.801	368.671	256.581	289.995	1.80458	1.84781	2.10249	2.10752	2.11817	2.28849	MIMAT0003151
mmu-miR-378a-5p	0.0491998	1.14634	36.7416	55.9774	34.2697	51.4299	35.4642	37.9528	-0.96421	-0.968298	-0.774788	-0.734131	-0.736804	-0.64526	MIMAT0000742
mmu-miR-378b	0.0782888	1.15495	239.141	416.094	232.28	362.36	238.688	268.416	1.73816	1.9257	1.98607	2.08261	2.01389	2.17694	MIMAT0019348
mmu-miR-378c	0.102472	1.13003	13.6623	21.913	13.3989	20.3759	13.1983	14.0334	-2.39142	-2.32136	-2.12961	-2.06988	-2.16282	-2.0806	MIMAT0025138
mmu-miR-378d	0.100112	1.16983	219.923	390.372	225.306	342.684	229.397	256.823	1.6173	1.83364	1.94209	2.00207	1.95661	2.11324	MIMAT0025167
mmu-miR-3960	0.704102	1.06537	513.855	605.798	522.488	609.289	512.778	410.415	2.84166	2.46762	3.1556	2.83232	3.11709	2.78955	MIMAT0019336
mmu-miR-3963	0.470311	1.08585	13224.4	14911.3	9861.16	13156.1	9413.94	7995.48	7.52736	7.08905	7.39389	7.26478	7.31549	7.07357	MIMAT0019341
mmu-miR-3968	0.123786	1.14669	415.424	532.491	281.122	395.079	274.881	247.608	2.53489	2.28154	2.2614	2.20733	2.21757	2.06052	MIMAT0019352
mmu-miR-423-5p	0.830619	1.02313	44.2036	82.3175	49.2091	63.9807	40.9013	47.778	-0.697461	-0.411943	-0.252796	-0.419102	-0.531021	-0.31312	MIMAT0004825
mmu-miR-425-5p	0.377049	1.0737	63.6925	115.993	62.201	80.3355	51.0467	59.024	-0.170501	0.0828261	0.085216	-0.0907006	-0.21135	-0.00816393	MIMAT0004750
mmu-miR-429-3p	0.943064	1.00661	937.175	1872.16	912.368	1329.93	839.448	953.519	3.70862	4.09542	3.95982	3.95847	3.8282	4.00572	MIMAT0001537
mmu-miR-450a-5p	0.0699202	1.8745	9.5764	31.705	7.94167	27.3108	19.2589	19.6862	-2.90407	-1.78843	-2.88421	-1.64727	-1.61764	-1.59228	MIMAT0001546
mmu-miR-451a	0.066649	1.17069	2899.66	4715.21	2227.5	4489.7	2676.67	2650.98	5.33811	5.42804	5.24756	5.71374	5.50113	5.48092	MIMAT0001632
mmu-miR-455-3p	0.0413064	1.89587	13.2205	31.6458	22.6009	46.4558	30.1427	29.9999	-2.43885	-1.79113	-1.37534	-0.88088	-0.97136	-0.984508	MIMAT0003742	DOWN
mmu-miR-455-5p	0.0219733	1.90354	10.4041	19.4978	11.3038	32.7522	14.0841	22.3544	-2.78447	-2.48983	-2.37491	-1.38515	-2.0691	-1.40891	MIMAT0003485	DOWN
mmu-miR-466c-5p	0.117687	22.7795	9.68966	0.1	0.1	11.6478	8.2211	7.79824	-2.88711	-10.097	-9.19558	-2.87668	-2.84576	-2.92825	MIMAT0004877
mmu-miR-466f-5p	0.477005	4.11177	4.70265	0.1	0.1	5.21555	0.1	4.08657	-3.93008	-10.097	-9.19558	-4.03585	-9.20702	-3.8605	MIMAT0004881
mmu-miR-466h-5p	0.199244	10.8444	24.7112	5.21842	0.1	33.0163	16.9093	19.2052	-1.53646	-4.39146	-9.19558	-1.37356	-1.80535	-1.62797	MIMAT0004884
mmu-miR-466i-5p	0.332708	1.55018	2384.88	1637.52	497.134	2017.98	1578.36	1480.4	5.05615	3.90223	3.08384	4.56003	4.73912	4.64037	MIMAT0017325
mmu-miR-466j	0.109423	26.8557	9.90301	0.1	0.1	23.9413	7.41489	7.04457	-2.85569	-10.097	-9.19558	-1.83724	-2.99467	-3.07488	MIMAT0005848
mmu-miR-466m-5p	0.224482	10.3233	29.1646	8.68961	0.1	40.4674	23.3324	19.2519	-1.29741	-3.65578	-9.19558	-1.07998	-1.34083	-1.62446	MIMAT0014882
mmu-miR-467c-5p	0.464942	5.25366	7.54444	0.1	0.1	11.0294	0.1	6.46682	-3.24814	-10.097	-9.19558	-2.95538	-9.20702	-3.19834	MIMAT0004885
mmu-miR-468-3p	0.286079	10.2382	56.0236	29.5607	0.1	68.4895	42.8238	39.5077	-0.35559	-1.88946	-9.19558	-0.320856	-0.464754	-0.587333	MIMAT0002109
mmu-miR-484	0.338222	4.47021	7.65647	11.3969	0.1	9.10594	6.57581	8.48699	-3.22687	-3.2645	-9.19558	-3.23186	-3.16793	-2.80614	MIMAT0003127
mmu-miR-494-3p	0.234284	1.18276	1737.07	1843.3	1329.9	2002.23	1594.05	1439.25	4.59889	4.07301	4.50345	4.54873	4.75338	4.5997	MIMAT0003182
mmu-miR-497-5p	0.665329	1.01984	475.611	816.562	415.712	587.718	392.653	430.022	2.73009	2.89835	2.82579	2.78031	2.73202	2.85687	MIMAT0003453
mmu-miR-500-3p	0.503357	1.0474	80.0266	133.512	78.9299	104.069	64.7524	71.0085	0.158854	0.285759	0.428851	0.282733	0.131766	0.258526	MIMAT0003507
mmu-miR-503-5p	0.0387447	1.22601	9.91725	18.3781	9.42199	16.6305	10.528	11.7841	-2.85361	-2.57515	-2.63762	-2.36291	-2.48894	-2.33262	MIMAT0003188
mmu-miR-5097	0.0620586	1.10882	759.274	1119.17	669.077	804.846	599.424	563.606	3.40492	3.35315	3.51238	3.2339	3.34234	3.24715	MIMAT0020604
mmu-miR-5100	0.511218	1.06381	7327.44	10457.4	6975.04	8212	6507.99	5415.73	6.67554	6.57716	6.89434	6.58485	6.7829	6.51155	MIMAT0020607
mmu-miR-5105	0.403963	1.09522	468.305	571.386	422.933	572.402	420.132	403.071	2.70775	2.38325	2.85064	2.74222	2.8296	2.7635	MIMAT0020612
mmu-miR-5107-5p	0.729242	1.06941	9.97782	9.4775	8.65084	10.9322	8.60786	6.93189	-2.84483	-3.53056	-2.76081	-2.96815	-2.77944	-3.09815	MIMAT0020615
mmu-miR-5109	0.373395	1.18756	4360.48	3840.03	3005.99	4600.84	3742.71	3191.76	5.92672	5.13183	5.67997	5.74901	5.98477	5.74874	MIMAT0020617
mmu-miR-5126	0.718829	1.06744	837.234	883.666	809.314	968.81	769.768	636.66	3.54593	3.01229	3.78691	3.5014	3.70318	3.42299	MIMAT0020637
mmu-miR-5128	0.62975	1.09686	22.4713	19.7688	16.8689	22.8426	17.9854	15.6934	-1.67354	-2.46992	-1.79736	-1.90501	-1.71634	-1.91931	MIMAT0020639
mmu-miR-532-3p	0.357083	3.57912	4.65824	7.07893	4.76295	5.21801	0.1	4.28016	-3.94377	-3.95154	-3.62179	-4.03517	-9.20702	-3.79373	MIMAT0004781
mmu-miR-532-5p	0.275794	1.12949	37.1219	68.733	39.7702	45.3685	28.9293	34.9823	-0.949355	-0.672139	-0.560034	-0.915048	-1.03064	-0.762841	MIMAT0002889
mmu-miR-551b-3p	0.152923	12.5873	8.90645	13.9215	0.1	40.2232	19.1948	20.8814	-3.0087	-2.97583	-9.19558	-1.08871	-1.62245	-1.50725	MIMAT0003890
mmu-miR-5622-3p	0.172248	1.80024	24.5825	11.3516	9.00818	28.8996	18.8356	17.5659	-1.54399	-3.27025	-2.70241	-1.56569	-1.6497	-1.75669	MIMAT0022372
mmu-miR-574-5p	0.335533	1.49803	651.648	446.935	151.711	543.005	430.447	414.323	3.1844	2.02885	1.37153	2.66615	2.8646	2.80322	MIMAT0004893
mmu-miR-6243	0.548754	1.1139	2444.21	2178.7	1591.89	2335.22	1926	1698.39	5.0916	4.31418	4.76288	4.77068	5.0263	4.83856	MIMAT0024863
mmu-miR-6348	0.236204	9.91932	31.4336	9.43048	0.1	36.5414	24.2149	21.3175	-1.18932	-3.53774	-9.19558	-1.22721	-1.28727	-1.47743	MIMAT0025091
mmu-miR-6366	0.839019	1.0186	85983.2	118905	84298.7	101465	74684	70162.9	10.2282	10.0844	10.4896	10.212	10.3034	10.207	MIMAT0025110
mmu-miR-6378	0.188657	1.12182	15.1811	19.6607	13.3115	20.2698	13.0691	13.8049	-2.23935	-2.47783	-2.13905	-2.07741	-2.17701	-2.10429	MIMAT0025124
mmu-miR-652-3p	0.313745	1.07083	144.095	249.215	141.141	184.655	116.707	124.876	1.00732	1.18618	1.26734	1.11002	0.981657	1.07296	MIMAT0003711
mmu-miR-6538	0.568336	1.10606	51.5629	49.4288	41.4368	55.9162	44.6341	37.3309	-0.475292	-1.14779	-0.500809	-0.613472	-0.405021	-0.669095	MIMAT0025583
mmu-miR-669b-5p	0.115753	26.3964	11.1889	0.1	0.1	21.4059	8.80813	7.116	-2.67956	-10.097	-9.19558	-1.99873	-2.74626	-3.06033	MIMAT0003476
mmu-miR-669e-5p	0.263103	8.13428	25.7887	9.22051	0.1	33.8004	20.5852	11.9921	-1.47489	-3.57022	-9.19558	-1.3397	-1.52156	-2.30738	MIMAT0005853
mmu-miR-669k-5p	0.130183	23.4831	12.5444	0.1	0.1	14.9101	9.6429	7.3664	-2.51458	-10.097	-9.19558	-2.52045	-2.61563	-3.01043	MIMAT0017323
mmu-miR-669l-5p	0.280347	8.58513	33.6973	17.6463	0.1	41.8972	25.3959	23.0553	-1.08899	-2.63378	-9.19558	-1.02988	-1.21857	-1.36437	MIMAT0009418
mmu-miR-669n	0.289963	12.4557	94.7215	52.034	0.1	126.839	73.232	66.8524	0.402067	-1.07369	-9.19558	0.568188	0.309307	0.171513	MIMAT0009427
mmu-miR-669o-5p	0.12221	27.5404	14.0168	0.1	0.1	17.4453	11.316	9.66981	-2.35447	-10.097	-9.19558	-2.2939	-2.3848	-2.61791	MIMAT0009421
mmu-miR-671-5p	0.572397	1.32439	14.6518	4.64105	4.86988	5.38186	4.26741	4.04673	-2.29055	-4.56062	-3.58976	-3.99056	-3.79174	-3.87464	MIMAT0003731
mmu-miR-672-5p	0.299215	8.16031	34.1432	23.5604	0.1	44.9092	25.9336	24.4702	-1.07003	-2.21678	-9.19558	-0.929728	-1.18834	-1.27844	MIMAT0003735
mmu-miR-674-3p	0.394329	1.25155	5.15212	10.7	5.95605	7.49736	5.57087	10.0479	-3.79839	-3.35553	-3.29929	-3.51228	-3.40719	-2.56257	MIMAT0003741
mmu-miR-677-3p	0.0382074	1.22403	64.2449	114.658	63.273	71.1881	45.5154	51.1388	-0.158043	0.066123	0.109868	-0.265103	-0.376813	-0.215048	MIMAT0017246
mmu-miR-680	0.443249	1.18727	34.8587	34.0972	32.9865	42.1406	37.2097	27.283	-1.04011	-1.68349	-0.829846	-1.02153	-0.667489	-1.12147	MIMAT0003457
mmu-miR-690	0.312288	1.02787	126.929	194.689	108.434	154.472	99.8435	104.307	0.824323	0.829956	0.887026	0.852534	0.756501	0.813303	MIMAT0003469
mmu-miR-697	0.849807	1.58135	17.8872	17.8254	0.1	0.1	3.33405	15.7671	-2.0027	-2.61921	-9.19558	-9.7406	-4.14782	-1.91255	MIMAT0003487
mmu-miR-709	0.927935	1.01353	289.981	332.12	269.003	296.37	254.798	214.839	2.01626	1.60049	2.19783	1.79259	2.10812	1.85572	MIMAT0003499
mmu-miR-7a-5p	0.153679	1.1265	18.8196	35.8707	18.1193	23.2977	15.5632	15.3858	-1.92939	-1.61034	-1.69419	-1.87655	-1.92503	-1.94787	MIMAT0000677
mmu-miR-872-5p	0.372525	1.07664	13.2339	23.8648	11.8239	18.0635	11.7739	14.2866	-2.43739	-2.19826	-2.31002	-2.24366	-2.32758	-2.0548	MIMAT0004934
mmu-miR-874-3p	0.00457201	1.46447	35.3462	58.1706	33.9095	31.1034	19.8089	23.4904	-1.02007	-0.912852	-0.790032	-1.45966	-1.57702	-1.33739	MIMAT0004853
mmu-miR-877-3p	0.347033	8.15869	3.62559	0.1	0.1	19.1299	0.1	6.71053	-4.30534	-10.097	-9.19558	-2.16091	-9.20702	-3.14497	MIMAT0004862
mmu-miR-92a-3p	0.186324	1.0917	143.73	197.858	125.662	150.448	105.53	112.788	1.00367	0.853251	1.09975	0.814454	0.836419	0.926077	MIMAT0000539
mmu-miR-93-5p	0.330568	1.09272	196.026	373.792	204.589	253.452	166.3	177.72	1.45135	1.77102	1.80294	1.5669	1.49255	1.58207	MIMAT0000540
mmu-miR-9-3p	1.68231e-05	102.471	0.1	0.1	0.1	12.2996	7.85509	7.2608	-9.48548	-10.097	-9.19558	-2.79813	-2.91147	-3.03127	MIMAT0000143	DOWN
mmu-miR-96-5p	0.130461	1.30003	31.2732	43.1739	17.0608	46.1197	25.407	28.1608	-1.1967	-1.34298	-1.78103	-0.891355	-1.21794	-1.07578	MIMAT0000541
mmu-miR-98-5p	0.862661	1.02058	138.752	307.713	137.212	201.66	128.626	138.522	0.95281	1.49037	1.22662	1.23712	1.12195	1.22257	MIMAT0000545
mmu-miR-99a-5p	0.988862	1.00074	474.021	804.159	436.18	615.793	395.487	444.128	2.72525	2.87627	2.89513	2.84763	2.74239	2.90344	MIMAT0000131
mmu-miR-99b-5p	0.538089	1.04041	73.3524	109.516	65.9642	91.6288	60.0727	70.6858	0.0332189	-6.81877e-05	0.169962	0.099062	0.0235419	0.251954	MIMAT0000132
* miRNA with FC ≥ 1.5 and P value< 0.05 was marked
