# Supplementary material for: The p53/miRNAs/Ccna2 pathway serves as a novel regulator of cellular senescence: Complement of the canonical p53/p21 pathway
Source: Aging Cell. 2019 Mar 7;18(3):e12918. doi: 10.1111/acel.12918 (PMC6516184; doi:10.1111/acel.12918)
Supplement: Supplementary file 8 [file ACEL-18-e12918-s008.xls]

## Sheet: Sheet1
Supplementary Table 2. Differentially expressed mRNAs in young and aging mouse kidney.
Gene Symbol	Genbank Accession	P-Value	FC (abs)	Raw Probe Signal Intensity						Normalized Probe Signal Intensity						Mark*
				Aging-1	Aging-2	Aging-3	Young-1	Young-2	Young-3	Aging-1	Aging-2	Aging-3	Young-1	Young-2	Young-3
1700080O16Rik	NM_028851	0.026136	27.2534	1209.76	377.08	37.9828	6.61319	7.53246	17.2941	-1.75106	-3.31734	-5.98764	-9.21858	-8.91674	-7.22583	UP
1700091H14Rik	NR_073362	0.000933589	4.07216	1074.43	1177.7	728.402	346.876	194.428	203.69	-1.92221	-1.67431	-1.72632	-3.50565	-4.22677	-3.66781	UP
1700102P08Rik	NM_053216	0.028619	2.50262	277.575	225.794	210.976	122.547	151.259	45.8044	-3.87483	-4.05721	-3.51398	-5.00673	-4.58899	-5.82062	UP
1810024B03Rik	NM_198630	9.13642e-05	2.31002	202.875	190.971	141.437	88.6644	84.8937	59.44	-4.32712	-4.29886	-4.09089	-5.47364	-5.42228	-5.44467	UP
1-Mar	NM_001290273	0.00691545	2.58678	2247.11	1185.83	1208.83	641.663	573.768	508.723	-0.857709	-1.66439	-0.995516	-2.61825	-2.66554	-2.3473	UP
2410018L13Rik	BC063063	0.00806509	2.16031	1230.01	1360.5	823.843	807.06	451.11	378.015	-1.72711	-1.46615	-1.54869	-2.28739	-3.01252	-2.77574	UP
2610100L16Rik	NR_033490	0.000200383	124.486	1444.69	1528.5	876.036	7.25701	8.69318	15.9975	-1.49502	-1.29817	-1.46007	-9.08455	-8.70998	-7.33826	UP
2610305D13Rik	NM_145078	0.00147186	28.4554	515.956	1019.1	220.51	27.9055	10.597	17.127	-2.98046	-1.88299	-3.45021	-7.14145	-8.42427	-7.23983	UP
2810442I21Rik	NR_110421	0.00397915	2.40637	120.901	93.1931	43.2913	226.142	209.531	144.365	-5.07389	-5.33392	-5.79891	-4.12284	-4.11884	-4.16446	DOWN
4921507P07Rik	NM_027564	0.0381674	2.17371	252.966	326.058	128.732	136.563	73.1776	104.116	-4.00876	-3.52709	-4.22668	-4.8505	-5.63653	-4.63599	UP
4930449I24Rik	NM_026136	0.00370306	14.0944	663.107	213.946	439.543	52.5035	23.8686	17.8865	-2.61847	-4.13497	-2.45505	-6.22958	-7.25282	-7.17724	UP
4930449I24Rik	NM_026136	0.0407406	5.54056	457.416	148.375	38.6347	35.3292	28.2096	15.5685	-3.1542	-4.66297	-5.96309	-6.80113	-7.01175	-7.37748	UP
4930502E18Rik	NM_029142	0.00596733	3.41991	4178.86	3088.96	1220.2	921.875	660.957	650.433	0.0373297	-0.283166	-0.982014	-2.09549	-2.46145	-1.99278	UP
4930519N06Rik	AK015846	0.00606406	4.36415	627.514	1031.91	958.29	4332.02	4335.06	2764.18	-2.69806	-1.86497	-1.33059	0.136903	0.251974	0.0945988	DOWN
4930545H06Rik	NR_045357	0.012084	2.74322	142.57	121.543	42.8372	249.539	278.101	222.234	-4.83604	-4.95075	-5.81412	-3.9808	-3.7104	-3.5421	DOWN
4933421I07Rik	NM_027702	0.0126128	14.9428	741.62	249.513	90.7982	37.5507	8.24738	16.365	-2.45703	-3.9131	-4.73032	-6.71316	-8.78592	-7.3055	UP
4933438K21Rik	NR_045446	0.00170965	17.9161	935.57	952.978	469.763	91.4081	49.1758	16.3067	-2.12186	-1.97977	-2.35912	-5.42967	-6.20998	-7.31065	UP
5031425F14Rik	AK147988	0.044909	2.08741	91.2107	35.6328	40.1701	129.488	121.287	76.0979	-5.48043	-6.72094	-5.90686	-4.92725	-4.90758	-5.08825	DOWN
5730507C01Rik	NM_001033157	0.0091523	2.89166	3829.62	3277.03	1166.88	1172.88	879.367	590.997	-0.0885801	-0.1979	-1.04647	-1.74808	-2.04954	-2.13103	UP
5830473C10Rik	NM_001252661	0.0362924	2.46083	37.652	21.5915	32.9905	105.118	89.1718	42.9127	-6.75691	-7.44368	-6.19093	-5.22805	-5.35135	-5.9147	DOWN
6330419J24Rik	NR_028086	0.0216615	2.01388	2606.59	2798.68	1245.39	1347.21	830.18	1000.95	-0.643618	-0.425539	-0.952535	-1.54816	-2.13258	-1.37088	UP
7530428D23Rik	XR_389618	0.00123475	3.04917	2046.38	1241.04	946.542	518.771	431.85	380.932	-0.992708	-1.59874	-1.34839	-2.92497	-3.07547	-2.76465	UP
9030625G05Rik	NR_110446	0.00234089	2.32513	120.558	115.574	77.1383	356.859	241.792	157.586	-5.07798	-5.0234	-4.96554	-3.46471	-3.91224	-4.03804	DOWN
A530001N23Rik	AK040640	0.0140688	2.3673	89.6276	43.6769	39.7166	132.192	132.48	118.539	-5.50569	-6.42727	-5.92324	-4.89743	-4.78024	-4.44882	DOWN
A530099J19Rik	NM_175688	0.00977572	2.4661	356.72	232.275	130.311	81.7697	108.236	81.8658	-3.51292	-4.01638	-4.20909	-5.59043	-5.07182	-4.98285	UP
A830019P07Rik	AK080606	0.000148739	6.62783	135.975	120.595	94.8358	18.8973	16.5234	17.2163	-4.90436	-4.96205	-4.66755	-7.70382	-7.78342	-7.23233	UP
AA467197	NM_001004174	0.0208954	2.35187	538.624	397.534	157.149	198.215	134.167	97.8905	-2.91843	-3.24114	-3.93892	-4.313	-4.76197	-4.72494	UP
Aard	NM_175503	0.0179353	2.05042	39.35	52.0741	37.9203	129.447	89.2681	58.3401	-6.69327	-6.17358	-5.99001	-4.9277	-5.34979	-5.47162	DOWN
Abcb1b	NM_011075	0.00710994	2.14407	1969.75	1809.35	1635.63	859.79	879.02	787.601	-1.04777	-1.05481	-0.559279	-2.19608	-2.05011	-1.71672	UP
Abcb4	NM_008830	0.00253669	2.0172	2746.33	2240.26	1937.19	1236.13	1200.39	984.872	-0.568278	-0.746621	-0.315166	-1.67231	-1.60057	-1.39424	UP
Acan	NM_007424	0.0479936	2.08538	204.808	79.1921	66.36	234.336	234.343	178.893	-4.31344	-5.56879	-5.18267	-4.07149	-3.95738	-3.85509	DOWN
Acsbg1	NM_053178	6.99871e-05	3.63303	1001.68	780.688	552.38	221.831	250.253	163.314	-2.02336	-2.26747	-2.1254	-4.1506	-3.86261	-3.98653	UP
Acsl6	NM_001033599	0.000377062	5.35843	273.185	343.689	164.744	63.2097	55.4469	28.8702	-3.89783	-3.45111	-3.87083	-5.96185	-6.03683	-6.48653	UP
Actn2	AK047768	0.0294522	2.22915	135.192	67.2295	36.1932	174.859	169.441	123.777	-4.9127	-5.80505	-6.05727	-4.49387	-4.42522	-4.38643	DOWN
Adamts15	NM_001024139	0.00484592	2.11914	1844.13	1420.38	1186.65	3884.94	2744.09	2792.59	-1.14284	-1.40401	-1.02224	-0.0202456	-0.407748	0.109351	DOWN
Adamts8	NM_013906	0.00899095	5.54934	368.849	265.687	67.1705	1285.95	1179.29	746.566	-3.46468	-3.82249	-5.16516	-1.6153	-1.62616	-1.79391	DOWN
AI448005	BB756663	0.0433937	2.10185	3056.92	2357.07	1224.96	4602.98	7368.83	2431.86	-0.413705	-0.673293	-0.976388	0.22443	1.01736	-0.0901947	DOWN
AI463229	XR_395046	0.011768	2.54197	106.139	102.12	35.4961	187.472	214.182	158.398	-5.26175	-5.20195	-6.08532	-4.39339	-4.08717	-4.03063	DOWN
Akr1c18	NM_134066	0.00580385	4.48396	12744.5	5436.17	3110.4	30278	30300.3	21312.4	1.64603	0.532303	0.36797	2.94206	3.05718	3.04137	DOWN
Aldh1a1	NM_013467	1.63552e-05	4.36324	16895.3	19185.4	11076.3	4190.47	3803.58	2729.22	2.05277	2.35165	2.20028	0.088973	0.063283	0.0762377	UP
Aldh1a2	NM_009022	0.00368436	2.30499	11380.7	10733.7	6280.62	3617.86	5219.05	3339.34	1.48273	1.51379	1.38178	-0.123	0.519711	0.367311	UP
Aldh1a7	NM_011921	0.00699222	2.71501	8574.61	7506.58	6412.6	4180.91	2143.54	2316.14	1.07429	0.997869	1.41178	0.0856781	-0.764078	-0.160531	UP
Aldh3a1	NM_007436	0.0445426	2.17119	321.16	250.935	158.945	911.008	342.372	423.049	-3.66442	-3.9049	-3.92253	-2.1126	-3.41044	-2.61335	DOWN
Alk	NM_007439	0.0332389	2.48298	359.578	300.539	104.378	76.2362	128.836	75.5052	-3.5014	-3.64466	-4.52924	-5.69152	-4.82047	-5.09953	UP
Amer2	NM_028113	0.00383242	2.33705	124.691	134.108	76.0112	57.6872	61.9711	28.0341	-5.02935	-4.80882	-4.98677	-6.09374	-5.87634	-6.52893	UP
Anapc7	AK049968	0.033595	2.20335	28.432	27.9159		45.5518	48.6859	66.8695	-7.16212	-7.07306		-6.43449	-6.22443	-5.27476	DOWN
Anln	NM_028390	0.0234371	2.07373	526.938	292.224	165.177	738.69	591.442	522.508	-2.95008	-3.68514	-3.86705	-2.4151	-2.62177	-2.30873	DOWN
Anxa8	NM_013473	0.00212286	2.75048	242.742	211.404	141.223	776.054	443.497	440.96	-4.06828	-4.15221	-4.09308	-2.34391	-3.03708	-2.55353	DOWN
Anxa8	NM_013473	0.0114413	3.09506	252.017	181.958	68.0542	654.184	419.89	339.013	-4.01419	-4.36861	-5.1463	-2.59037	-3.11599	-2.93284	DOWN
Apob	NM_009693	0.0283337	2.94587	18733.1	15764.3	5176.83	4999.69	5926.49	2031.23	2.20173	2.0683	1.10294	0.343699	0.703102	-0.3499	UP
Apoh	NM_013475	0.00146452	2.87475	9154.01	12388.9	7259.11	4339.22	3601.96	2231.35	1.16862	1.72069	1.59067	0.139299	-0.015295	-0.214333	UP
Arhgap36	NM_001081123	0.0115917	5.76649	94.3832	138.904	45.4787	27.3312	8.1425	14.0623	-5.43111	-4.75813	-5.72779	-7.17144	-8.80439	-7.52428	UP
Arntl	NM_007489	0.00900494	2.69382	2310.92	1452.71	956.572	6097.43	4594	2255.49	-0.817312	-1.37154	-1.33318	0.630064	0.335674	-0.198812	DOWN
Asb11	XM_006528973	0.00444455	2.0444	481.997	462.919	388.907	920.201	1080.53	750.526	-3.07869	-3.02145	-2.63163	-2.09812	-1.75233	-1.78628	DOWN
AU042410	BB209673	0.0381802	3.32267	178.096	162.21	123.308	26.5083	93.7551	39.3253	-4.51506	-4.53436	-4.28879	-7.21555	-5.27904	-6.04065	UP
Aurka	NM_011497	0.0337786	2.01067	276.697	147.461	102.321	335.954	306.379	331.834	-3.8794	-4.67188	-4.55795	-3.5518	-3.57069	-2.96372	DOWN
AY358078	NM_194347	0.0158087	2.85734	286.862	238.572	129.301	84.9119	51.7039	86.9582	-3.82735	-3.97779	-4.22032	-5.53603	-6.13766	-4.89579	UP
Azgp1	NM_013478	0.000105637	3.52794	59636.9	67998.9	42821.7	17188	17447.9	13272.1	3.87235	4.17715	4.15114	2.12519	2.26091	2.35807	UP
Batf	NM_016767	0.00154131	2.16815	1395.49	1389.2	834.251	537.561	696.629	426.46	-1.54501	-1.43604	-1.53057	-2.87364	-2.38561	-2.60177	UP
BC061237	NM_198677	0.000434594	5.33077	341.306	468.319	323.594	91.802	75.2413	49.7508	-3.57664	-3.00472	-2.89687	-5.42347	-5.59641	-5.70139	UP
Bex2	NM_009749	0.00495399	2.18324	1465.61	1513.51	912.757	680.35	503.328	571.823	-1.47428	-1.31239	-1.40083	-2.53379	-2.85451	-2.17861	UP
Bglap	NM_007541	0.0149333	2.22664	3812.93	3435.38	1269.36	1507.47	1163.59	864.19	-0.094882	-0.129819	-0.925031	-1.38601	-1.6455	-1.58283	UP
Bglap2	NM_001032298	0.00283905	6.62837	4063.58	4636.64	1287.71	633.112	361.351	366.514	-0.00303173	0.302792	-0.90432	-2.63761	-3.3326	-2.82031	UP
Bglap3	NM_031368	0.00411464	5.40134	5780.63	6089.69	1668.45	1005.34	641.594	581.565	0.505446	0.696081	-0.530619	-1.97046	-2.50434	-2.15424	UP
Bglap3	NM_031368	0.0014054	6.80217	4251.48	4637.76	1472.17	628.293	391.177	377.676	0.0621824	0.30314	-0.711181	-2.64863	-3.21818	-2.77703	UP
Bglap3	NM_031368	0.00105462	11.6403	3105.77	3587.88	902.838	221.55	180.808	160.261	-0.390831	-0.0671568	-1.41659	-4.15243	-4.33155	-4.01376	UP
Bhlha15	NM_010800	0.0312777	3.70167	184.495	166.709	157.48	82.7662	70.0362	16.5802	-4.46412	-4.49488	-3.93589	-5.57295	-5.69983	-7.28665	UP
Bhmt	NM_016668	0.00940934	2.19009	7173.12	5140.54	5693.59	3494.42	2674.61	2152.14	0.816819	0.451632	1.24021	-0.173085	-0.444746	-0.26648	UP
Bhmt	NM_016668	0.00916417	2.24752	3274.7	2441.8	2670.02	1689.34	1275.23	878.562	-0.31442	-0.622342	0.147722	-1.22168	-1.51332	-1.55904	UP
Bhmt	NM_016668	0.0106462	2.219	5373.44	3811.58	4192.95	2773.75	2021.03	1411.1	0.400064	0.0201015	0.79884	-0.5063	-0.848987	-0.875433	UP
Birc5	NM_001012273	0.00391782	2.09957	1664.73	1230.27	650.723	2756.99	2383.92	1888.84	-1.2905	-1.61132	-1.88901	-0.515045	-0.610742	-0.454755	DOWN
Birc5	NM_001012273	0.00561918	2.07971	2515.99	1636.45	1033.14	3821.73	3395	2968.04	-0.694654	-1.19972	-1.2221	-0.04391	-0.100666	0.197257	DOWN
Bst1	NM_009763	0.00375965	2.1893	2810.02	1887.41	1099.02	4979.14	4140.81	2985.69	-0.535201	-0.993879	-1.13292	0.337759	0.185835	0.205813	DOWN
Bub1	NM_009772	0.00290536	2.76675	138.141	90.6809	49.2659	277.589	237.393	199.624	-4.88157	-5.37334	-5.61239	-3.82712	-3.93873	-3.69689	DOWN
Bub1b	NM_009773	0.0318808	2.06567	209.322	151.807	64.8627	274.097	256.075	260.497	-4.28199	-4.62998	-5.21559	-3.84538	-3.82944	-3.31291	DOWN
C130026I21Rik	NM_175219	0.00471838	3.08579	287.352	196.052	142.364	96.0039	80.5699	35.5154	-3.82489	-4.26098	-4.08147	-5.3589	-5.49769	-6.18767	UP
C130026I21Rik	NM_175219	0.0104254	9.98587	303.558	222.235	130.523	47.1548	8.53533	22.112	-3.74574	-4.08013	-4.20675	-6.38459	-8.73641	-6.87128	UP
C130079G13Rik	NM_177661	0.00686397	2.02311	119.244	74.4844	47.0132	174.165	158.409	126.132	-5.0938	-5.65721	-5.67992	-4.49961	-4.52235	-4.35924	DOWN
C4b	NM_009780	0.00356709	3.28052	15059.1	16887.2	8746.97	3395.67	4479.23	4169.18	1.88678	2.16757	1.85966	-0.214441	0.299174	0.687511	UP
C5ar1	NM_001173550	0.045706	2.01325	167.756	88.564	106.276	72.1594	78.4827	34.3876	-4.60135	-5.40742	-4.50324	-5.77081	-5.53556	-6.23422	UP
C6	NM_016704	0.00677359	3.46878	822.948	645.757	600.563	154.411	235.934	211.249	-2.30691	-2.54122	-2.00474	-4.67329	-3.94762	-3.61524	UP
C730037M02Rik	AK149560	0.0257896	2.54	80.9428	119.644	45.2296	52.4235	23.5152	21.8228	-5.65274	-4.97346	-5.73572	-6.23178	-7.27434	-6.89027	UP
Calca	NM_007587	0.00145342	2.19641	1048.02	1227.2	585.438	535.348	437.768	305.168	-1.95811	-1.61492	-2.04154	-2.87959	-3.05584	-3.08458	UP
Calcr	NM_007588	0.000446556	2.80583	676.859	642.784	415.476	208.52	265.793	148.602	-2.58885	-2.54788	-2.53629	-4.23988	-3.7757	-4.12273	UP
Caps2	NM_178278	0.0257753	3.15542	106.133	144.151	33.2757	358.862	206.285	217.451	-5.26183	-4.70464	-6.17852	-3.45664	-4.14136	-3.57349	DOWN
Casc5	NM_029617	0.0387583	2.09929	51.0715	27.7405	34.4012	77.924	110.546	52.6821	-6.31712	-7.08215	-6.13053	-5.65993	-5.04136	-5.6188	DOWN
Ccdc108	NM_001039495	0.0225506	2.33503	313.266	156.498	200.275	92.1916	103.892	81.0379	-3.70032	-4.58607	-3.58907	-5.41736	-5.13093	-4.99751	UP
Ccdc109b	NM_025779	0.000196963	2.16727	1045.8	801.551	560.535	408.234	410.569	277.167	-1.96117	-2.22942	-2.10425	-3.27067	-3.14838	-3.22342	UP
Ccdc158	NM_177230	0.00121597	3.20107	3988.32	4910.28	2225.46	1492.79	1005.68	890.762	-0.0300007	0.385518	-0.115022	-1.40013	-1.8559	-1.53914	UP
Ccdc158	XM_006534992	0.00144761	3.57818	2277.21	3165.45	1524.6	723.52	567.318	588.198	-0.838512	-0.247878	-0.660692	-2.44503	-2.68185	-2.13788	UP
Ccl2	NM_011333	0.0261326	2.26706	4031.8	2721.03	1118.77	1019.51	1139.9	912.256	-0.0143557	-0.466134	-1.10722	-1.95026	-1.67517	-1.50474	UP
Ccl5	NM_013653	0.00664718	2.07637	18623.1	17017.3	8369.98	6372.74	8410.64	5564.06	2.19324	2.17864	1.7961	0.693776	1.20814	1.10388	UP
Ccl7	NM_013654	0.0404763	3.6615	670.756	239.419	103.628	58.6508	94.8305	61.3464	-2.60192	-3.97268	-4.53965	-6.06984	-5.26258	-5.39913	UP
Ccl8	NM_021443	0.00520865	4.45158	7366.38	5862.24	3737.98	1038.65	1103.96	1606.13	0.855174	0.641165	0.633132	-1.92343	-1.72139	-0.688662	UP
Ccna2	NM_009828	0.00967533	2.03237	733.095	555.328	263.339	1077.29	1020.74	823.709	-2.47371	-2.75887	-3.19413	-1.87073	-1.83446	-1.65205	DOWN
Ccnb1	NM_172301	0.00162878	2.46239	163.4	153.051	79.6686	370.271	284.527	284.18	-4.6393	-4.6182	-4.91897	-3.41148	-3.67744	-3.18737	DOWN
Ccnb1	NM_172301	0.00819811	2.55383	470.56	283.776	156.794	809.223	674.472	643.061	-3.11333	-3.72747	-3.94218	-2.28353	-2.43225	-2.00922	DOWN
Ccr7	NM_007719	0.00448439	2.42313	979.913	687.868	374.989	341.582	305.938	171.098	-2.05506	-2.45008	-2.68421	-3.52784	-3.57277	-3.91936	UP
Cd2	NM_013486	0.00684677	2.34819	864.9	883.5	377.033	269.926	317.716	261.131	-2.23518	-2.08899	-2.67637	-3.8675	-3.51826	-3.30941	UP
Cd2	NM_013486	0.00326017	2.23594	1863.9	1336.14	824.707	562.527	676.72	485.77	-1.12745	-1.49222	-1.54717	-2.80814	-2.42745	-2.41391	UP
Cd209d	NM_130904	0.0341842	4.11449	2399.86	1217.36	1027.28	186.503	478.451	485.978	-0.762829	-1.62653	-1.23029	-4.40087	-2.92763	-2.41329	UP
Cd300ld	NM_145437	0.0150173	2.44057	2260.99	1123.98	1427.11	747.448	669.58	501.701	-0.848829	-1.74168	-0.756027	-2.39809	-2.44275	-2.36735	UP
Cd33	NM_001111058	0.000223236	2.22253	378.696	300.673	198.098	143.176	134.189	107.628	-3.42667	-3.64402	-3.60484	-4.78227	-4.76174	-4.58812	UP
Cd37	NM_001290802	0.00114	2.00244	1057.99	1013.96	600.766	449.459	461.946	389.082	-1.94446	-1.89028	-2.00425	-3.13188	-2.97828	-2.73411	UP
Cd53	NM_007651	0.00624963	2.02213	958.062	847.089	679.485	425.257	397.775	396.804	-2.08759	-2.1497	-1.82661	-3.21173	-3.19405	-2.70576	UP
Cd79a	BC027633	0.00317142	2.71237	453.444	453.204	233.111	194.771	111.082	111.676	-3.16679	-3.05206	-3.37004	-4.33829	-5.03438	-4.53487	UP
Cd96	NM_032465	0.000592473	2.24965	219.575	167.037	107.036	78.4436	84.8723	52.125	-4.213	-4.49205	-4.49296	-5.65034	-5.42264	-5.63413	UP
Cdc20	NM_023223	0.014764	2.11841	1057.92	566.042	372.451	1455.62	1346.47	1088.79	-1.94455	-2.73131	-2.69401	-1.43651	-1.4349	-1.24953	DOWN
Cdca8	NM_026560	0.00437571	2.00368	412.625	325.225	250.345	734.449	603.631	613.505	-3.30288	-3.53078	-3.26714	-2.4234	-2.59234	-2.07711	DOWN
Cdh6	XM_006520017	0.00115821	2.09167	330.177	261.081	157.794	610.975	595.688	344.223	-3.62447	-3.84772	-3.93301	-2.68895	-2.61145	-2.91084	DOWN
Cdk1	NM_007659	0.0030573	2.19511	636.16	616.54	282.949	1232.72	1038.17	923.132	-2.67832	-2.60802	-3.09051	-1.67629	-1.81003	-1.48764	DOWN
Cdk15	NM_001033373	0.000584701	2.11697	204.534	199.095	129.443	85.7109	89.9684	72.5141	-4.31537	-4.23876	-4.21874	-5.52252	-5.33851	-5.15785	UP
Cdk15	XM_006496048	0.0010076	2.20598	655.894	770.908	426.614	290.006	329.223	211.816	-2.63425	-2.28566	-2.49813	-3.76398	-3.46694	-3.61137	UP
Ceacam2	NM_007543	0.0227341	3.31267	2827.75	1724.41	3339.75	1060.01	803.045	529.666	-0.526129	-1.12418	0.470612	-1.89406	-2.18052	-2.2891	UP
Cenpi	NM_145924	0.0304009	2.11313	323.486	183.56	97.7007	496.859	334.517	331.472	-3.65401	-4.35597	-4.62462	-2.98723	-3.44392	-2.96529	DOWN
Cenpm	NM_178269	0.00753636	2.19741	595.65	455.035	231.653	1095.08	785.155	779.822	-2.77325	-3.04624	-3.37909	-1.8471	-2.21303	-1.73104	DOWN
Ces2h	NM_001272045	0.00137936	2.45172	636.509	427.737	271.534	216.159	176.522	132.315	-2.67753	-3.13549	-3.14992	-4.18798	-4.36616	-4.2902	UP
Ckap2	NM_001004140	0.0274707	2.23731	303.916	167.165	80.9707	415.327	369.854	301.84	-3.74404	-4.49094	-4.89558	-3.24582	-3.29905	-3.1004	DOWN
Ckap2l	NM_181589	0.016595	2.525	80.3338	38.5433	40.0143	171.459	106.763	109.661	-5.66363	-6.60766	-5.91247	-4.5222	-5.09159	-4.56113	DOWN
Clic6	NM_172469	6.33938e-05	3.8019	267.973	314.583	176.461	1123.98	961.468	761.332	-3.92562	-3.57877	-3.7717	-1.80951	-1.92076	-1.76565	DOWN
Cngb1	NM_001195413	0.0148044	2.04917	100.436	82.6702	89.7453	52.1042	42.9124	38.9809	-5.34144	-5.50678	-4.74715	-6.24059	-6.40654	-6.05334	UP
Cntf	NM_170786	0.0189359	2.37003	796.557	698.945	285.353	1416.88	1907.2	787.707	-2.35393	-2.42704	-3.07831	-1.47542	-0.932622	-1.71652	DOWN
Col20a1	NM_028518	0.0436592	2.06055	159.805	75.1625	45.0412	228.027	162.798	128.324	-4.6714	-5.64413	-5.74174	-4.11086	-4.48292	-4.33439	DOWN
Corin	NM_016869	0.00104583	2.99542	178.669	143.831	79.9403	382.112	409.461	355.164	-4.51042	-4.70784	-4.91406	-3.36607	-3.15228	-2.8657	DOWN
Cpne4	AK016705	0.0404302	2.08024	39.188	51.1439	33.6257	75.9137	80.2219	100.262	-6.69923	-6.19958	-6.16342	-5.69763	-5.50394	-4.69041	DOWN
Cpsf4l	BC004603	0.0263245	2.19324	284.94	249.808	84.6422	457.002	405.219	345.452	-3.83705	-3.9114	-4.83161	-3.10786	-3.1673	-2.90569	DOWN
Creb3l3	NM_145365	0.007448	2.52085	264.595	263.964	255.746	100.37	119.356	93.6779	-3.94392	-3.83187	-3.23634	-5.29473	-4.93074	-4.7884	UP
Creg2	NM_170597	0.00341637	2.24076	719.824	889.121	385.365	349.406	324.138	194.806	-2.50007	-2.07984	-2.64483	-3.49516	-3.4894	-3.73214	UP
Cryaa	NM_001278569	0.00238778	3.66476	1014.04	662.116	316.901	2729.22	2190.72	1762.84	-2.00567	-2.50513	-2.92702	-0.529649	-0.732674	-0.554349	DOWN
Crybb1	NM_023695	0.00753691	2.28663	95.2619	60.5277	33.7855	138.19	156.297	108.532	-5.41774	-5.95655	-6.15658	-4.83342	-4.54172	-4.57606	DOWN
Crybb1	NM_023695	0.0046488	2.04459	65.8611	50.6247	36.234	126.941	88.7734	92.2213	-5.95021	-6.2143	-6.05564	-4.95591	-5.3578	-4.81101	DOWN
Csmd1	NM_053171	0.00301401	2.30524	988.596	790.658	504.236	336.795	442.466	217.29	-2.04233	-2.24916	-2.25696	-3.54819	-3.04044	-3.57456	UP
Csprs	NM_033616	0.000129625	3.96622	7933.07	6969.2	4233.07	2028.63	1842.75	1009.88	0.962097	0.890706	0.812576	-0.957634	-0.982213	-1.35807	UP
Csprs	NM_033616	0.000507705	2.38379	1334.26	928.892	683.475	450.896	451.104	309.43	-1.60975	-2.0167	-1.81817	-3.12727	-3.01255	-3.06457	UP
Cst7	NM_009977	0.00325263	2.69277	244.52	254.301	101.188	74.1367	85.0203	51.4552	-4.05776	-3.88568	-4.57402	-5.73181	-5.42012	-5.65279	UP
Cst8	NM_009978	0.00618887	2.42905	112.034	120.557	59.7246	225.99	216.816	237.472	-5.18377	-4.9625	-5.33466	-4.12381	-4.06953	-3.44642	DOWN
Ctcfl	NM_001081387	0.0188054	3.10541	23.5996	27.5539	33.2281	110.473	71.4173	82.543	-7.43088	-7.09189	-6.18058	-5.15638	-5.67166	-4.97096	DOWN
Ctxn3	NM_001134697	0.0430589	5.01062	1550.47	2953.12	288.86	6117.25	6816.86	4015.63	-1.39308	-0.348049	-3.06069	0.634746	0.905031	0.633373	DOWN
Cxcl13	NM_018866	0.0010115	7.93368	5289.01	8116.16	2485.69	634.564	593.554	570.956	0.377217	1.11051	0.0445175	-2.6343	-2.61663	-2.1808	UP
Cxcr6	NM_030712	0.0144437	2.09985	2264.86	2709.14	1502.91	880.98	1119.26	1016.57	-0.846358	-0.472451	-0.681367	-2.16096	-1.70153	-1.34855	UP
Cyp2b10	NM_009999	0.018063	11.3083	416.474	1139.75	346.464	54.9976	137.555	15.1298	-3.28948	-1.72157	-2.79835	-6.16263	-4.726	-7.41872	UP
Cyp2c29	NM_007815	0.00779876	2.04913	1717.85	1652.65	1554.04	996.765	925.057	559.689	-1.24518	-1.1855	-0.633108	-1.98281	-1.97646	-2.20955	UP
Cyp2c39	NM_010003	0.00574247	3.05602	1128.88	1094.88	1212.92	407.146	481.204	269.828	-1.85088	-1.77952	-0.990647	-3.27452	-2.91936	-3.26214	UP
Cyp2c67	NM_001024719	0.00680388	2.03325	1506.33	1892.25	1269.8	908.989	943.214	505.457	-1.43474	-0.990187	-0.92453	-2.1158	-1.94842	-2.35659	UP
Cyp2d12	NM_201360	0.0124176	2.02672	82782.1	83120.5	79392.7	54411.3	42485.9	28569.5	4.34546	4.46684	5.04181	3.7877	3.54484	3.46415	UP
Cyp2d34	NM_145474	0.000629863	3.738	16147.8	17832.8	14483.7	5777.3	4456.21	3121.72	1.98748	2.24617	2.58723	0.552257	0.291739	0.270089	UP
Cyp2d9	NM_010006	0.00129942	2.68454	58032.7	65023.2	50279.5	28139.1	22795.5	15386.9	3.83301	4.1126	4.38277	2.83637	2.6466	2.57138	UP
Cyp4a12a	NM_177406	0.00218727	2.00406	81516.4	64984.5	50216.3	32271.4	38081.9	27065.7	4.32324	4.11174	4.38096	3.03405	3.38696	3.38614	UP
Cyp4a14	NM_007822	0.0011911	2.28014	6671.56	8541.67	4412.32	16088.2	16150.8	11545.4	0.712242	1.18423	0.87241	2.02979	2.14946	2.15699	DOWN
Cyp4f15	NM_134127	0.00498651	5.33311	372.551	597.72	331.592	136.925	93.1298	38.4209	-3.45027	-2.65275	-2.86165	-4.84668	-5.28869	-6.07422	UP
Cyr61	NM_010516	0.00207357	2.10089	8658.94	7392.06	5880.55	4636.32	3219.29	2737.14	1.08841	0.975688	1.28682	0.234843	-0.177333	0.0804176	UP
D530017H19Rik	AK134059	0.0389005	2.18772	590.452	270.612	155.049	786.42	736.019	451.049	-2.78589	-3.79599	-3.95833	-2.32477	-2.30626	-2.5209	DOWN
D7Wsu130e	AK081893	0.0397032	2.0677	550.849	924.647	651.594	362.863	452.858	229.936	-2.88605	-2.02331	-1.88708	-3.44064	-3.00695	-3.49295	UP
D830013O20Rik	NR_046013	0.0107772	2.73154	142.724	97.1583	40.2098	295.913	242.401	159.45	-4.83448	-5.27381	-5.90544	-3.73489	-3.90861	-4.02107	DOWN
Dab1	NM_010014	0.000251294	2.09965	198.433	164.085	97.2856	356.56	327.929	252.379	-4.35906	-4.51777	-4.63076	-3.46592	-3.47262	-3.35859	DOWN
Dab1	NM_010014	0.0002107	2.16192	159.855	129.03	91.3365	291.244	294.925	223.047	-4.67095	-4.86451	-4.72179	-3.75784	-3.62565	-3.53683	DOWN
Dab1	NM_010014	0.00684126	2.12559	113.364	110.18	44.916	221.338	182.873	133.968	-5.16675	-5.09235	-5.74575	-4.15381	-4.31516	-4.27229	DOWN
Dbp	NM_016974	0.0491223	2.10685	32842.6	37863.3	26660.4	11168.7	18794.4	16997.3	3.01172	3.33244	3.4675	1.50325	2.36816	2.71498	UP
Defb36	NM_001037247	0.0119549	2.91979	961.711	1602.06	596.098	462.175	266.817	301.134	-2.08211	-1.23036	-2.01551	-3.09163	-3.77015	-3.10377	UP
Defb36	NM_001037247	0.00493512	2.65261	589.134	892.745	365.489	285.513	207.089	175.308	-2.78911	-2.07397	-2.72123	-3.78651	-4.13575	-3.88428	UP
Defb45	NM_001037752	0.0165429	2.34808	45.3396	27.4145	33.196	113.884	72.9692	64.6952	-6.48887	-7.0992	-6.18197	-5.11251	-5.64065	-5.32245	DOWN
Depdc1a	NM_001172092	0.00430862	2.19957	74.2026	47.3468	30.6663	122.305	103.99	90.728	-5.77817	-6.31088	-6.29633	-5.00958	-5.12957	-4.83456	DOWN
Dfnb59	NM_001080711	0.00507033	4.2449	215.834	152.615	55.5463	564.392	523.342	476.871	-4.23778	-4.62232	-5.43929	-2.80337	-2.79825	-2.44058	DOWN
Dgkg	NM_138650	0.00311073	2.18126	5749.57	5893.38	3197.38	2355.23	2098.94	2125.35	0.497674	0.648809	0.407763	-0.742272	-0.794416	-0.284553	UP
Dlgap5	NM_144553	0.0251282	2.12183	85.0903	37.6051	34.7305	115.749	108.425	85.1365	-5.58064	-6.64322	-6.11678	-5.08906	-5.06931	-4.92633	DOWN
Dll1	XM_006523586	0.024049	21.3549	117.384	706.127		6.61212	13.088	17.5562	-5.11647	-2.41229		-9.21881	-8.11969	-7.20413	UP
Dnah17	NM_001167746	0.0131622	2.69906	305.598	224.735	157.964	130.516	57.7929	73.6191	-3.73608	-4.06399	-3.93146	-4.91583	-5.97704	-5.13603	UP
E2f7	NM_178609	0.0189058	2.58934	126.699	101.953	40.1322	209.888	192.891	223.728	-5.00631	-5.20431	-5.90822	-4.23044	-4.23822	-3.53244	DOWN
Eef2k	NM_007908	0.0358484	2.09529	224.156	412.428	239.474	188.407	122.731	104.753	-4.18321	-3.18807	-3.33119	-4.38622	-4.89051	-4.62719	UP
Elf5	NM_010125	0.0211729	4.62864	99.2552	35.6614	50.866	535.398	262.3	127.954	-5.35849	-6.71978	-5.56628	-2.87945	-3.79479	-4.33855	DOWN
Eln	NM_007925	0.00402223	3.38799	102.177	68.0941	73.3725	422.062	265.43	178.356	-5.31664	-5.78661	-5.03774	-3.22261	-3.77767	-3.85942	DOWN
Emr4	NM_139138	0.0151655	2.72179	152.278	115.105	151.115	49.0807	69.0751	38.9975	-4.741	-5.02926	-3.99541	-6.32684	-5.71977	-6.05273	UP
Eomes	NM_010136	0.0226511	2.45467	213.411	145.659	212.606	86.0426	77.1713	67.7285	-4.25408	-4.68962	-3.50287	-5.51694	-5.55987	-5.25634	UP
Eomes	NM_010136	0.00449168	2.34136	965.886	539.827	432.973	293.002	296.767	203.584	-2.07586	-2.79972	-2.47678	-3.74916	-3.61667	-3.66856	UP
Eri2	NM_027698	0.0146032	2.01731	2706.52	2072.47	937.539	3755.02	3745.24	3089.61	-0.589343	-0.858939	-1.36218	-0.0693178	0.0409803	0.255174	DOWN
Etv1	NM_007960	0.00918616	2.42307	617.617	355.085	231.125	177.424	202.104	100.001	-2.721	-3.40405	-3.38238	-4.47286	-4.17091	-4.69416	UP
Exo1	NM_012012	0.0408889	2.13677	125.189	96.8023	33.9251	167.414	161.406	149.391	-5.0236	-5.2791	-6.15063	-4.55664	-4.49531	-4.11508	DOWN
F2	NM_010168	0.0170748	4.07742	5735.01	2139.46	2304.96	558.267	899.48	836.185	0.494016	-0.813042	-0.0643845	-2.81911	-2.01691	-1.63036	UP
Fam115e	NM_203396	0.0139776	11.1039	187.942	167.888	35.8873	6.63899	7.14457	17.5496	-4.43742	-4.48471	-6.06951	-9.21296	-8.99301	-7.20467	UP
Fam166b	NM_001162381	0.0212351	2.08351	124.66	90.7092	38.7005	180.79	157.709	139.716	-5.02971	-5.3729	-5.96063	-4.44575	-4.52874	-4.21168	DOWN
Fam25c	NM_183278	0.00183813	2.30412	7990.68	7463.76	5496.24	22668.8	17055.4	10438.1	0.972536	0.989614	1.18932	2.5245	2.22808	2.01154	DOWN
Fam63a	AK015696	0.0474344	2.0268	399.463	415.849	131.497	197.695	155.9	85.6728	-3.34965	-3.17616	-4.19603	-4.31679	-4.54539	-4.91727	UP
Fam64a	NM_144526	0.0111848	3.02939	231.89	152.337	105.537	464.577	392.062	572.717	-4.13427	-4.62495	-4.5133	-3.08415	-3.21492	-2.17636	DOWN
Fanci	NM_145946	0.0142115	2.1567	387.26	226.79	135.737	585.758	464.024	442.817	-3.39441	-4.05086	-4.15024	-2.74976	-2.97181	-2.54747	DOWN
Fcamr	NM_001170632	0.000866859	2.37937	3402.8	3328.16	2430.56	1344.44	1618.95	944.877	-0.259058	-0.175561	0.0121593	-1.55113	-1.16902	-1.45405	UP
Fcrla	NM_145141	0.00254354	2.59745	895.392	1108.27	589.319	344.86	310.434	313.725	-2.18519	-1.76197	-2.03201	-3.51406	-3.55172	-3.04468	UP
Fga	NM_010196	0.0176069	2.48458	299.272	280.058	275.692	1201.61	613.134	484.134	-3.76625	-3.74649	-3.128	-1.71316	-2.5698	-2.41877	DOWN
Fgd1	AK162865	0.0356315	2.28816	82.9931	44.1648	30.612	194.46	105.324	66.0546	-5.61665	-6.41125	-6.29889	-4.3406	-5.11117	-5.29245	DOWN
Fgf10	NM_008002	0.000190084	2.81956	245.59	223.66	136.263	90.5766	65.3254	56.7969	-4.05146	-4.07091	-4.14467	-5.44285	-5.80029	-5.5103	UP
Flg	XM_006502581	1.12329e-06	172.293	5285.32	3946.73	3225.85	32.1596	22.9698	17.9255	0.37621	0.0703697	0.420553	-6.93675	-7.3082	-7.17409	UP
Fmo3	NM_008030	0.014294	2.21752	37.6414	33.4767	36.5713	109.634	75.2525	61.3017	-6.75732	-6.81099	-6.04227	-5.16736	-5.59619	-5.40018	DOWN
Foxred2	NM_001168260	0.00122658	2.24139	2925.26	2750.2	1344.16	1174.96	993.564	827.943	-0.477218	-0.450751	-0.842422	-1.74553	-1.87339	-1.64465	UP
Fpr1	NM_013521	0.00888316	2.85449	224.554	126.526	95.4458	78.5134	51.1448	29.2227	-4.18065	-4.89278	-4.6583	-5.64905	-6.15335	-6.46902	UP
Fzd9	NM_010246	0.00427943	2.24899	65.8451	73.6373	33.525	157.091	110.661	107.053	-5.95056	-5.67371	-6.16775	-4.64847	-5.03986	-4.59586	DOWN
Gdf3	NM_008108	0.0377477	4.8478	349.757	164.84	35.966	29.4552	33.7906	18.4044	-3.54136	-4.51115	-6.06635	-7.06347	-6.75131	-7.13606	UP
Gimap3	NM_031247	0.000850663	2.11174	1845.18	2219.59	1238.43	906.706	938.114	637.277	-1.14202	-0.759992	-0.960612	-2.11943	-1.95624	-2.02226	UP
Gltpd2	NM_146020	0.0014388	3.61518	1065.08	1436.63	1082.04	377.777	384.326	242.906	-1.93482	-1.3876	-1.15537	-3.38253	-3.24367	-3.41378	UP
Gm10375	NM_001098269	0.0128613	5.4495	797.547	298.512	144.96	83.8344	46.1958	55.4194	-2.35214	-3.65443	-4.0554	-5.55445	-6.30017	-5.54572	UP
Gm10680	AK143344	0.0280543	2.44019	1614.14	674.698	868.42	2789.07	2268.97	2185.51	-1.33502	-2.47797	-1.47266	-0.498354	-0.682036	-0.244281	DOWN
Gm10693	XR_403899	0.00596456	2.03783	603.846	636.603	288.869	331.589	229.794	173.317	-2.75353	-2.56182	-3.06064	-3.57067	-3.98566	-3.90077	UP
Gm10871	AK144145	0.0489627	2.21041	154.454	82.6477	35.9537	176.402	217.987	129.733	-4.72053	-5.50717	-6.06684	-4.4812	-4.06176	-4.31864	DOWN
Gm11237	NM_001256481	0.0012717	6.50932	411.424	666.803	278.501	56.2989	84.4485	58.6412	-3.30708	-2.49496	-3.11337	-6.12889	-5.42986	-5.46419	UP
Gm11237	NM_001256481	3.53503e-05	6.36788	1038.47	1211.68	706.576	166.297	186.538	111.711	-1.97132	-1.63328	-1.77021	-4.56631	-4.28653	-4.53441	UP
Gm11735	XR_393677	0.00342234	3.20172	591.096	350.045	261.181	172.816	134.062	71.5274	-2.78432	-3.42468	-3.20601	-4.51083	-4.7631	-5.17761	UP
Gm11757	NM_001085538	0.000609255	7.24336	156.39	241.658	111.153	27.8629	18.8588	21.172	-4.70256	-3.95925	-4.43851	-7.14365	-7.59269	-6.93395	UP
Gm13247	NM_001243138	0.0099086	7.21029	154.53	122.395	36.0295	11.1601	9.20994	17.801	-4.71982	-4.94067	-6.06381	-8.46365	-8.62667	-7.18415	UP
Gm13247	NM_001243138	0.00097769	38.6793	2524.95	1365.09	601.317	72.9541	31.4477	15.7121	-0.689525	-1.46129	-2.00293	-5.75501	-6.85498	-7.36423	UP
Gm14548	NM_001166672	0.00143163	2.27177	610.504	699.542	364.085	326.817	238.498	171.243	-2.73771	-2.4258	-2.72678	-3.59158	-3.93203	-3.91814	UP
Gm16894	NR_037980	0.00626356	2.90681	54.2492	37.6441	33.3723	162.872	91.5602	112.97	-6.23004	-6.64172	-6.17433	-4.59633	-5.31321	-4.51824	DOWN
Gm19924	XR_381329	0.00093686	2.44613	760.565	822.359	458.073	356.283	247.124	223.756	-2.42064	-2.19245	-2.39548	-3.46704	-3.88077	-3.53226	UP
Gm4969	XM_006544140	0.0388198	2.51628	93.389	137.631	36.5453	39.8828	42.7833	17.39	-5.44639	-4.7714	-6.0433	-6.62623	-6.41089	-7.21785	UP
Gm5086	NR_046157	0.0110721	3.9077	158.42	218.861	54.9445	31.573	45.6259	22.305	-4.68396	-4.1022	-5.45501	-6.9633	-6.31808	-6.85874	UP
Gm5458	NM_001024706	0.00105733	2.02235	225.115	246.501	131.179	126.643	102.1	68.5023	-4.17705	-3.93062	-4.19952	-4.9593	-5.15603	-5.23996	UP
Gm5547	NR_045845	0.0276583	2.65758	303.003	366.44	159.874	86.6802	84.7179	129.617	-3.74838	-3.35864	-3.91412	-5.50629	-5.42527	-4.31993	UP
Gm5565	XM_485697	0.010877	8.02177	775.734	208.25	158.635	64.0786	44.2623	17.6169	-2.39215	-4.1739	-3.92534	-5.94215	-6.36186	-7.19915	UP
Gm5593	XM_006544821	0.0309118	3.38946	193.378	110.95	31.9588	356.43	307.097	245.504	-4.39628	-5.0823	-6.23677	-3.46645	-3.56731	-3.39843	DOWN
Gm5622	NM_001013816	0.00360701	2.33864	217.172	181.227	95.7013	97.4088	63.0517	48.2561	-4.22887	-4.37442	-4.65444	-5.33794	-5.8514	-5.7454	UP
Gm5784	XR_381331	0.0246135	2.39143	1548.16	1545.89	746.563	693.804	351.475	539.2	-1.39522	-1.28185	-1.69079	-2.50554	-3.37258	-2.26336	UP
Gm6309	XM_886734	0.00585193	8.97316	836.101	263.45	207.545	60.5665	55.1939	19.0501	-2.28403	-3.83469	-3.53763	-6.02347	-6.04342	-7.08631	UP
Gm6370	NM_001243110	0.00427983	7.62439	857.908	286.616	225.562	79.6995	51.3985	30.7452	-2.24689	-3.7131	-3.41753	-5.62742	-6.14621	-6.39575	UP
Gm6408	NM_001243104	0.00580643	9.78398	480.093	142.369	77.3503	19.3723	16.8804	17.3733	-3.0844	-4.72258	-4.96158	-7.668	-7.75258	-7.21924	UP
Gm6408	NM_001243104	0.00934325	5.37487	534.578	279.66	151.425	64.1389	92.1255	24.8327	-2.92931	-3.74854	-3.99246	-5.9408	-5.30433	-6.70387	UP
Gm6687	AK030136	0.0195483	2.09007	289.823	441.95	161.193	174.558	123.401	105.658	-3.81254	-3.08833	-3.90227	-4.49636	-4.88265	-4.61478	UP
Gm6878	NM_001037931	0.0213414	5.5255	93.2603	27.2023	31.6731	403.26	136.111	248.554	-5.44837	-7.11041	-6.24973	-3.28835	-4.74122	-3.38062	DOWN
Gm7609	NM_001081746	0.00796228	2.78319	335.798	176.34	110.872	93.7801	68.7865	47.5116	-3.60012	-4.41385	-4.44216	-5.39271	-5.72581	-5.76783	UP
Gm7697	XM_006544458	0.0311782	5.07253	404.931	770.936	101.417	108.069	51.5214	43.8467	-3.33003	-2.28561	-4.57076	-5.18811	-6.14276	-5.88364	UP
Gm8005	XM_006519785	0.00169356	3.78535	1032.17	1387.42	777.577	356.968	227.472	254.459	-1.98011	-1.43788	-1.63207	-3.46427	-4.00032	-3.34675	UP
Gm8094	XM_006519825	0.00119963	3.32613	1117.37	1282.86	640.77	324.36	268.409	288.552	-1.86568	-1.55093	-1.91125	-3.60247	-3.76157	-3.16535	UP
Gm8094	XM_006519824	0.000818782	4.00828	769.191	697.892	438.269	172.101	133.688	159.811	-2.40437	-2.42921	-2.45924	-4.51681	-4.76714	-4.01782	UP
Gm8165	XM_006519830	0.00229462	4.41546	513.135	596.144	254.82	126.789	74.577	96.3811	-2.98837	-2.65655	-3.24158	-4.95763	-5.6092	-4.74736	UP
Gm8212	XM_006519843	0.000235485	2.62432	1245.9	1355.66	676.886	479.979	415.607	319.143	-1.70859	-1.47129	-1.83214	-3.03709	-3.13078	-3.01998	UP
Gm8220	XM_006519845	0.000186578	4.53737	1189.91	1132.01	571.177	249.107	187.351	177.612	-1.77493	-1.7314	-2.07712	-3.9833	-4.28026	-3.86545	UP
Gm8232	XM_006519848	1.58596e-05	4.56438	1031.38	1079.89	619.364	250.838	206.361	141.048	-1.9812	-1.79941	-1.96027	-3.97331	-4.14084	-4.19799	UP
Gm8256	XM_006519853	0.00283812	3.69471	485.708	536.624	216.427	110.054	152.073	67.2589	-3.06762	-2.8083	-3.47718	-5.16186	-4.58124	-5.26638	UP
Gm8700	XM_006516998	0.0135345	3.59595	133.821	53.0466	31.0589	278.198	245.831	150.872	-4.9274	-6.14688	-6.27798	-3.82395	-3.88834	-4.10086	DOWN
Gm8765	NM_001244649	0.00436078	2.1265	340.541	237.575	234.225	694.879	582.867	452.802	-3.57988	-3.98383	-3.36316	-2.5033	-2.64284	-2.5153	DOWN
Gm9733	NM_001076679	0.0125817	2.21176	240.057	151.908	141.306	86.1724	70.4993	78.9007	-4.08433	-4.62902	-4.09223	-5.51477	-5.69032	-5.03607	UP
Gpr176	NM_201367	0.00885241	2.41386	846.03	956.079	622.826	290.817	485.787	255.174	-2.267	-1.97509	-1.95223	-3.75996	-2.90568	-3.3427	UP
Gpr20	NM_173365	0.0209393	4.26176	293.624	467.116	665.119	127.839	105.788	87.7084	-3.79374	-3.00843	-1.85744	-4.94574	-5.10483	-4.88339	UP
Gpr39	NM_027677	0.0342786	3.68436	659.372	274.374	103.062	104.557	84.8156	42.3103	-2.62662	-3.77607	-4.54754	-5.23577	-5.4236	-5.9351	UP
Gpr68	NM_175493	0.0162162	2.43773	1558.65	1778.01	974.993	572.241	955.345	343.38	-1.38549	-1.08003	-1.30566	-2.78344	-1.92998	-2.91438	UP
Grap2	NM_010815	0.000430275	2.14129	1301.18	1008.2	658.459	575.105	463.038	332.516	-1.64596	-1.89851	-1.87196	-2.77624	-2.97487	-2.96076	UP
Grem1	NM_011824	0.00271056	13.0998	226.274	232.545	136.316	29.0884	7.52957	14.6618	-4.16964	-4.0147	-4.1441	-7.08155	-8.91729	-7.46404	UP
Grhl1	NM_145890	0.0423026	2.06075	187.349	169.124	70.8523	472.842	253.513	164.954	-4.44198	-4.47413	-5.08817	-3.05871	-3.84394	-3.97212	DOWN
Gzmk	AB032200	0.0154474	2.42462	568.229	412.488	178.485	135.444	185.614	117.497	-2.84124	-3.18787	-3.75525	-4.86237	-4.2937	-4.46156	UP
H2-M10.3	NM_201608	0.00842845	3.70799	321.634	333.764	140.202	80.0613	109.433	33.9124	-3.66229	-3.49339	-4.10355	-5.62089	-5.05596	-6.25429	UP
H2-M2	NM_008204	0.00419721	7.17032	2901.44	1577.33	904.503	428.155	154.892	170.408	-0.489011	-1.25281	-1.41393	-3.20193	-4.55474	-3.92518	UP
H2-Q10	NM_010391	0.0412035	2.35031	3469.23	1305.12	1869.05	1030.81	1016.9	625.847	-0.231164	-1.5261	-0.36682	-1.93437	-1.8399	-2.04837	UP
H2-T3	NM_008208	0.0264894	2.94486	1182.8	381.905	511.536	230.985	249.08	158.278	-1.78357	-3.299	-2.23622	-4.09227	-3.86939	-4.03172	UP
Hapln3	NM_178255	0.028333	2.15377	142.838	86.7499	40.2813	211.091	208.283	114.152	-4.83333	-5.43728	-5.90287	-4.2222	-4.12746	-4.50323	DOWN
Havcr2	NM_134250	0.00451068	2.30369	862.726	773.109	378.743	264.547	355.178	221.324	-2.23881	-2.28154	-2.66983	-3.89654	-3.35746	-3.54802	UP
Hc	NM_010406	0.0119482	2.67873	144.272	92.8241	60.1118	249.192	399.375	156.481	-4.81892	-5.33964	-5.32534	-3.98281	-3.18826	-4.04819	DOWN
Hells	NM_008234	0.0226147	2.49045	129.127	76.2219	33.5843	201.746	162.933	156.331	-4.97891	-5.62394	-6.1652	-4.28752	-4.48173	-4.04958	DOWN
Hist1h4d	NM_175654	0.00229397	2.01496	4899.82	5876	4034	11828.1	10499.4	7700.31	0.266948	0.644547	0.743085	1.58601	1.52816	1.57267	DOWN
Hist1h4h	NM_153173	0.0249651	2.25687	208.379	131.55	61.5506	399.712	274.595	177.847	-4.2885	-4.8366	-5.29121	-3.3011	-3.7287	-3.86355	DOWN
Hist1h4j	NM_178210	0.000145789	2.02097	1655.71	1763.91	1021.8	3597.68	3188.1	2161.45	-1.29833	-1.09151	-1.23801	-0.131069	-0.19138	-0.260253	DOWN
Hk2	NM_013820	0.00372142	2.05726	387.683	293.011	276.575	175.131	181.93	113.979	-3.39283	-3.68126	-3.12339	-4.49163	-4.32262	-4.50541	UP
Hormad1	NM_001289537	0.0490317	15.6067	360.942	29.0363	302.216	6.613	7.16642	17.6949	-3.49594	-7.01629	-2.99547	-9.21862	-8.98861	-7.19277	UP
Hoxd11	NM_008273	0.0383137	2.22869	462.524	212.696	128.718	744.541	483.465	391.938	-3.13818	-4.14343	-4.22684	-2.40372	-2.91259	-2.72356	DOWN
Hpd	NM_008277	0.00478151	2.38381	26700.1	28147.7	23198.9	11388.2	14629.9	7775.03	2.71299	2.90466	3.26686	1.53133	2.00678	1.5866	UP
Hpse	NM_152803	0.0291385	2.12162	645.385	636.812	203.533	229.623	220.295	174.274	-2.65755	-2.56135	-3.56579	-4.1008	-4.04657	-3.89283	UP
Hrasls5	AK006790	0.019295	24.5378	752.658	388.897	39.8956	6.48472	7.27375	16.8652	-2.43571	-3.27283	-5.91675	-9.24688	-8.96716	-7.26206	UP
Hrg	NM_053176	0.000751562	4.54118	5805.55	7526.21	4920.22	1476.73	1796.74	870.766	0.511651	1.00164	1.02959	-1.41573	-1.01869	-1.57189	UP
Hspb8	NM_030704	0.00228847	2.14697	1709.82	2195.2	1357.93	911.402	941.068	604.342	-1.25194	-0.775934	-0.827723	-2.11198	-1.95171	-2.09881	UP
Igf2bp1	NM_009951	0.00287432	2.03138	1887.7	1842.97	1239.29	1048.43	976.924	505.408	-1.10915	-1.02826	-0.959612	-1.9099	-1.89776	-2.35673	UP
Igh-VJ558	BC103785	0.000150242	31.5971	3916.94	1601.63	1736.96	73.9496	78.1897	60.1264	-0.0560551	-1.23075	-0.47256	-5.73545	-5.54095	-5.42811	UP
Igh-VJ558	BC004786	0.0019659	5.26044	83156.3	40977.3	43719.5	9260.11	12499.7	8898.57	4.35197	3.44647	4.18108	1.23289	1.77975	1.78132	UP
Igh-VJ558	AK007826	0.00131955	5.85918	87498.5	47846.5	49489.4	9040.2	11954.9	9592.26	4.42541	3.67005	4.35992	1.19822	1.71545	1.88962	UP
Igh-VJ558	BC019425	0.0029924	9.20177	31591.2	12612.4	14870.6	1455.9	2559.05	2054.28	2.95567	1.74648	2.62526	-1.43623	-0.508471	-0.333621	UP
Igj	NM_152839	3.064e-05	17.4243	34330.1	28934.7	18215.9	1386.72	1741.56	1425.42	3.07562	2.94444	2.918	-1.50646	-1.0637	-0.860866	UP
Igkv4-53	BC106159	0.0024159	23.194	214.27	184.601	273.994	6.92045	8.16159	15.4772	-4.24828	-4.34781	-3.13691	-9.15306	-8.80101	-7.38596	UP
Igkv4-72	BU523966	1.00198e-06	15.1378	1135.29	1151.14		70.3519	72.3128	52.4896	-1.84272	-1.70722		-5.8074	-5.65368	-5.62408	UP
Iglv1	AY170578	0.000259769	26.4468	21398.4	27228.6	22180.4	893.666	746.188	1054.44	2.39365	2.85676	3.20209	-2.14033	-2.28646	-1.29577	UP
Ikzf1	NM_001025597	4.03318e-05	2.54659	571.047	618.079	359.249	229.854	214.222	156.93	-2.8341	-2.60442	-2.74607	-4.09935	-4.0869	-4.04406	UP
Il12b	NM_008352	0.0449706	2.41847	334.124	139.546	75.464	75.6505	77.8248	42.521	-3.60733	-4.75148	-4.9972	-5.70264	-5.5477	-5.92793	UP
Il2ra	NM_008367	0.025436	2.48214	254.674	213.66	71.6136	86.8375	75.5286	39.1018	-3.99906	-4.1369	-5.07275	-5.50368	-5.59091	-6.04887	UP
Il31ra	NM_139299	0.0228329	2.37798	60.4753	29.2769	35.983	94.4298	126.023	72.4525	-6.07329	-7.00438	-6.06567	-5.38275	-4.85231	-5.15907	DOWN
Il7r	NM_008372	0.000266627	3.86136	444.057	336.483	286.514	92.6153	105.517	76.5799	-3.19697	-3.48168	-3.07245	-5.41074	-5.10853	-5.07914	UP
Iqgap3	NM_001033484	0.0206272	2.64849	186.226	100.327	54.8536	319.226	221.828	270.605	-4.45065	-5.2275	-5.4574	-3.62549	-4.03656	-3.25799	DOWN
Irf4	NM_013674	0.000475742	2.35585	387.428	357.354	234.803	136.215	159.204	115.388	-3.39378	-3.39486	-3.3596	-4.85417	-4.51512	-4.48769	UP
Itga11	NM_176922	0.000490182	2.90272	661.248	677.928	353.115	187.761	229.627	151.082	-2.62252	-2.47108	-2.77092	-4.39117	-3.98671	-4.09884	UP
Itih3	NM_008407	0.00278866	2.10579	2641.26	2051.01	1546.7	1168.97	879.556	878.34	-0.624557	-0.873955	-0.639931	-1.7529	-2.04923	-1.5594	UP
Itm2a	NM_008409	0.0012045	2.35607	514.2	383.952	275.02	939.524	930.034	817.941	-2.98538	-3.29129	-3.13152	-2.06814	-1.96872	-1.66218	DOWN
Kcna10	NM_001081140	0.0270299	2.91243	1017.78	360.635	334.19	205.52	236.888	102.646	-2.00036	-3.38167	-2.85039	-4.26078	-3.9418	-4.6565	UP
Kcnh4	NM_001081194	0.0275353	16.2948	133.833	644.74	39.2856	6.44471	7.16643	17.0734	-4.92727	-2.5435	-5.93898	-9.25581	-8.98861	-7.24436	UP
Kif4	NM_008446	0.0453045	2.66882	202.308	136.742	38.4826	331.549	272.791	225.192	-4.33116	-4.78076	-5.96878	-3.57084	-3.73821	-3.52303	DOWN
Klrb1a	NM_010737	0.00652041	2.54089	296.085	160.891	103.525	78.3193	69.5137	55.576	-3.7817	-4.54614	-4.54107	-5.65263	-5.71063	-5.54165	UP
Klrb1b	NM_030599	0.0126623	4.23554	205.811	141.293	97.4551	35.1636	67.2591	15.8713	-4.30639	-4.73352	-4.62825	-6.80791	-5.7582	-7.34969	UP
Klrb1b	NM_030599	0.017072	2.19052	1439.76	752.54	587.449	501.008	494.123	246.183	-1.49995	-2.32045	-2.03659	-2.97523	-2.88114	-3.39445	UP
Klrb1b	NM_030599	0.00793431	4.74292	229.44	185.756	124.808	53.9294	60.3363	15.4207	-4.14959	-4.3388	-4.27135	-6.19092	-5.91491	-7.39124	UP
Klrb1-ps1	NR_073569	0.00851206	2.31101	223.902	157.542	110.947	106.934	72.3246	41.2622	-4.18484	-4.57647	-4.44118	-5.20334	-5.65345	-5.97129	UP
Knstrn	NM_026412	0.0140098	2.01768	497.841	368.47	166.294	749.52	660.148	509.677	-3.03202	-3.35067	-3.85732	-2.3941	-2.46321	-2.3446	DOWN
Knstrn	NM_026412	0.0247258	2.19507	727.691	493.045	228.965	990.217	917.131	962.884	-2.48438	-2.9305	-3.39593	-1.99232	-1.98888	-1.42682	DOWN
Krt23	NM_033373	0.0221092	3.37028	244.365	329.337	225.541	1917.08	668.24	545.911	-4.05867	-3.51265	-3.41766	-1.03923	-2.44564	-2.24551	DOWN
Lcorl	NM_178142	0.00178946	2.26612	197.032	137.554	88.1222	403.696	308.719	224.447	-4.36928	-4.77222	-4.77348	-3.2868	-3.55971	-3.5278	DOWN
Lect1	NM_010701	0.00189813	4.07667	191.502	275.282	153.271	67.0895	62.1321	28.7948	-4.41035	-3.7713	-3.97497	-5.87591	-5.87259	-6.4903	UP
Lect2	NM_010702	0.00619614	2.09606	72.6787	82.4722	38.2041	167.213	156.468	81.1201	-5.80811	-5.51024	-5.97926	-4.55838	-4.54013	-4.99605	DOWN
Lhfpl4	NM_177763	0.00861049	5.66339	198.645	190.008	79.407	50.4524	14.9027	22.0863	-4.35752	-4.30616	-4.92372	-6.28707	-7.93236	-6.87296	UP
Lhx2	NM_010710	0.00073162	9.09399	379.367	280.111	269.566	55.4124	38.5017	17.9677	-3.42411	-3.74622	-3.16042	-6.15178	-6.56301	-7.1707	UP
Lilra6	NM_011090	0.008568	2.0955	439.372	449.733	195.878	220.439	145.138	132.323	-3.21227	-3.06315	-3.6211	-4.15969	-4.64858	-4.29012	UP
Lingo2	NM_001165999	0.0137289	3.19854	90.5143	116.787	82.6866	37.4234	48.3578	14.855	-5.49149	-5.00833	-4.86533	-6.71805	-6.23419	-7.44516	UP
Lmx1a	NM_033652	0.00353564	4.45797	506.547	512.817	308.682	114.43	69.6582	114.277	-3.00701	-2.87377	-2.96493	-5.1056	-5.70764	-4.50164	UP
LOC101056136	NR_105055	0.000308981	2.81052	1034.85	970.102	495.192	367.353	299.185	205.058	-1.97636	-1.95408	-2.28307	-3.4229	-3.60497	-3.65815	UP
LOC101056136	NR_105055	0.00103573	3.91347	1067.37	1227.11	604.203	259.203	213.574	240.047	-1.93173	-1.61503	-1.99602	-3.92599	-4.09127	-3.43086	UP
LOC101056136	NR_105055	0.00234076	2.64363	284.767	278.618	136.78	115.632	98.4763	51.9157	-3.83793	-3.75393	-4.1392	-5.09053	-5.20816	-5.63994	UP
LOC101056136	NR_105055	0.00130115	3.47378	717.553	886.236	410.458	274.016	183.055	124.939	-2.50462	-2.08453	-2.55382	-3.84581	-4.31373	-4.37295	UP
LOC101056186	XR_383381	0.0244518	2.62919	191.811	202.365	60.3155	72.5965	42.0857	42.4339	-4.40802	-4.21526	-5.32045	-5.76209	-6.4346	-5.93089	UP
LOC102632231	XR_383807	0.0437706	2.43989	219.138	89.4119	47.8705	283.482	264.236	183.048	-4.21587	-5.39368	-5.65385	-3.79681	-3.78417	-3.82196	DOWN
LOC102632492	XM_006517802	0.000347754	5.06873	3052.8	3683.27	1446.1	592.781	566.884	373.971	-0.415648	-0.0292988	-0.736956	-2.73257	-2.68295	-2.79126	UP
LOC102634459	XR_387206	5.92447e-05	4.33949	1158.84	886.977	538.368	209.029	220.478	147.883	-1.8131	-2.08332	-2.16246	-4.23637	-4.04537	-4.12972	UP
LOC102636873	XM_006519855	0.00244691	4.7988	777.251	879.126	804.524	257.361	136.91	142.091	-2.38933	-2.09615	-1.58292	-3.93627	-4.73277	-4.18736	UP
LOC102639105	XM_006496590	0.000690376	4.89746	2059.25	1789.41	749.32	297.836	322.192	246.531	-0.98366	-1.07081	-1.68547	-3.72555	-3.49808	-3.39241	UP
LOC102641274	XM_006543158	0.00172722	3.26891	350.309	413.48	242.805	134.758	82.6081	91.0263	-3.53908	-3.1844	-3.31126	-4.8697	-5.46165	-4.82982	UP
LOC102643134	XM_006544322	0.00576172	2.46998	450.549	392.082	181.421	168.569	160.605	79.0641	-3.17603	-3.26106	-3.73171	-4.54672	-4.50249	-5.03309	UP
LOC102643266	XR_398630	0.0220114	14.3389	192.143	443.421	34.3972	6.98306	8.37122	17.1148	-4.40553	-3.08354	-6.13069	-9.14006	-8.76442	-7.24086	UP
LOC432842	XR_395777	0.0172134	15.5545	335.768	260.411	35.7508	6.67181	7.15973	17.5012	-3.60024	-3.85142	-6.07501	-9.20584	-8.98996	-7.20866	UP
Loxl4	NM_001164311	0.0102686	2.06478	762.804	418.564	385.158	1305.7	1110.72	751.235	-2.4164	-3.16677	-2.64561	-1.59331	-1.71258	-1.78492	DOWN
Lpar4	NM_175271	0.0101272	2.08639	563.328	420.977	197.027	852.399	778.466	643.634	-2.85373	-3.15847	-3.61266	-2.20854	-2.22537	-2.00794	DOWN
Lrr1	NM_001081406	0.0159982	2.11922	123.5	78.6011	38.5712	171.978	174.265	119.673	-5.04319	-5.57959	-5.96546	-4.51784	-4.38472	-4.43508	DOWN
Ltbp2	NM_013589	0.000958434	2.44632	1568.25	1777.02	866.544	728.852	586.816	388.158	-1.37662	-1.08083	-1.47578	-2.43444	-2.6331	-2.73753	UP
Luzp2	NM_178705	0.000253236	3.90206	254.624	198.472	116.054	46.704	56.1058	37.9147	-3.99934	-4.24328	-4.37626	-6.39845	-6.01978	-6.09335	UP
Ly6g5b	NM_148939	0.00679193	2.05292	252.245	331.973	178.918	154.181	146.39	77.2162	-4.01288	-3.50115	-3.75176	-4.67544	-4.63618	-5.06721	UP
Ly9	NM_008534	0.00612897	2.03708	522.927	431.501	243.153	183.082	251.51	141.862	-2.9611	-3.12285	-3.30919	-4.42758	-3.85539	-4.18969	UP
Ly9	NM_008534	0.000531349	2.06783	336.159	273.823	165.235	155.531	124.702	89.2627	-3.59857	-3.77897	-3.86654	-4.66286	-4.86752	-4.85805	UP
Magea1	NM_020015	0.000723721	41.3902	2667.56	842.479	1201.76	40.6513	54.5277	17.2941	-0.610259	-2.15757	-1.00398	-6.59869	-6.06094	-7.22583	UP
Magea1	NM_020015	0.000467225	46.4491	1338	487.132	466.342	17.9604	10.0863	16.8508	-1.6057	-2.9479	-2.36967	-7.77718	-8.49554	-7.26329	UP
Magea3	NM_020017	0.00141344	12.7192	1817.6	568.174	636.231	80.0503	86.7038	46.3023	-1.16375	-2.72588	-1.92151	-5.62109	-5.39184	-5.80503	UP
Maneal	NM_001007573	0.00131395	2.97614	383.144	241.824	207.651	92.8319	101.25	78.1505	-3.40982	-3.95826	-3.5369	-5.40737	-5.16808	-5.04985	UP
Mboat2	XM_006515167	0.00070539	2.0934	650.28	478.942	336.092	1201.21	1140.81	705.267	-2.64665	-2.97236	-2.8422	-1.71365	-1.67401	-1.87601	DOWN
Mc2r	NM_001271716	0.00556477	4.75508	436.262	583.835	257.52	94.4418	61.2824	106.088	-3.22251	-2.68665	-3.22637	-5.38257	-5.89246	-4.60892	UP
Meg3	NR_027652	0.00202431	2.08334	55.3881	46.1659	33.7672	126.488	103.394	60.0838	-6.20006	-6.34732	-6.15736	-4.96107	-5.13785	-5.42913	DOWN
Meiob	NM_029197	0.0171081	3.27945	219.768	228.037	59.4535	43.9395	46.4033	41.6995	-4.21173	-4.04295	-5.34122	-6.48648	-6.29371	-5.95608	UP
Melk	NM_010790	0.021853	2.48745	299.733	178.26	75.7707	471.85	399.057	333.046	-3.76403	-4.39823	-4.99134	-3.06174	-3.18941	-2.95846	DOWN
Mest	NM_001252292	0.0130314	2.04681	107.316	109.1	105.797	235.391	237.677	191.079	-5.24585	-5.10656	-4.50976	-4.06501	-3.937	-3.76001	DOWN
Mgat4c	NM_001162368	0.0282136	2.19557	79.8811	36.0996	35.8199	104.027	107.685	98.2204	-5.67178	-6.70216	-6.07222	-5.24311	-5.07918	-4.72009	DOWN
Mmp1b	NM_032007	0.00560866	12.5257	16.0491	18.7868	36.7335	426.621		168.175	-7.98714	-7.64442	-6.03589	-3.20711		-3.94422	DOWN
Mmp9	NM_013599	0.0430028	2.0295	192.555	154.059	110.296	57.5399	79.3998	86.2266	-4.40244	-4.60873	-4.44967	-6.09743	-5.5188	-4.90798	UP
Mn1	NM_001081235	0.00900143	2.46283	3451.65	4395.92	1770.38	1182.38	1704.65	897.931	-0.238494	0.225877	-0.445067	-1.73645	-1.0946	-1.52758	UP
Mogat2	NM_177448	0.000716946	3.67006	4622.49	4576.4	4209.38	19994.2	16654.4	13304.3	0.182888	0.283926	0.804479	2.34338	2.19376	2.36157	DOWN
Mrc2	AK028157	0.0465801	2.08597	130.504	149.719	173.835	72.8232	79.3561	65.1709	-4.96362	-4.64996	-3.79333	-5.7576	-5.51959	-5.31188	UP
Ms4a1	NM_007641	0.0209372	2.54453	573.58	923.113	346.668	311.88	171.96	209.082	-2.82771	-2.02571	-2.7975	-3.65907	-4.40393	-3.63011	UP
Ms4a4a	XM_006543453	0.0448635	2.12706	484.533	325.777	129.442	122.576	173.231	100.633	-3.07111	-3.52833	-4.21875	-5.00639	-4.39331	-4.68507	UP
Ms4a6d	NM_026835	0.0221541	2.28171	1452.85	809.441	501.773	328.404	432.508	351.982	-1.4869	-2.21529	-2.26402	-3.5846	-3.07328	-2.87868	UP
Ms4a8a	NM_022430	0.044201	3.39374	487.788	242.152	117.892	44.6407	90.9487	88.3136	-3.06145	-3.9563	-4.3536	-6.46363	-5.32288	-4.87347	UP
Mybpc2	NM_146189	0.0412173	2.06884	373.195	289.39	140.424	143.333	90.9758	132.191	-3.44778	-3.6992	-4.10127	-4.7807	-5.32245	-4.29155	UP
Myl1	NM_021285	0.0427628	2.80157	238.585	179.853	77.2425	52.7275	38.4808	74.7696	-4.09321	-4.38539	-4.96359	-6.22344	-6.56379	-5.11366	UP
Mzb1	NM_027222	2.84141e-05	3.6061	2971.73	2901.46	1652.14	732.705	730.87	570.926	-0.454476	-0.37351	-0.544792	-2.42683	-2.31639	-2.18088	UP
Naaladl2	XM_006543734	0.00949886	2.44597	793.035	1023.68	366.944	297.939	357.903	192.134	-2.36033	-1.87652	-2.71549	-3.72505	-3.34644	-3.75207	UP
Nags	NM_145829	0.0295434	3.8798	339.156	163.172	103.131	79.3021	68.9933	17.9765	-3.58576	-4.52582	-4.54657	-5.63463	-5.72148	-7.17	UP
Naip1	NM_008670	0.00807768	6.36356	121.392	131.3	39.9659	18.1204	8.31786	16.5065	-5.06804	-4.83935	-5.91421	-7.76438	-8.77365	-7.29307	UP
Nat1	NM_008673	0.00111487	2.07471	915.084	1056.82	545.074	501.45	422.461	280.43	-2.15381	-1.83056	-2.1446	-2.97396	-3.10719	-3.20654	UP
Ncam2	NM_001113208	0.0224409	2.93864	110.004	99.2732	138.039	53.4175	50.3327	22.2362	-5.21016	-5.24274	-4.12598	-6.20468	-6.17644	-6.8632	UP
Ndrg4	NM_001195006	0.00452964	2.42537	1261.71	971.34	709.31	3525.03	1976.22	1791.82	-1.6904	-1.95224	-1.76464	-0.160501	-0.881334	-0.530823	DOWN
Nefm	NM_008691	1.99629e-05	2.91401	423.754	366.725	263.567	146.327	121.632	93.6031	-3.26448	-3.35752	-3.19289	-4.75087	-4.90348	-4.78955	UP
Neurog2	NM_009718	0.0012973	20.3806	1332.6	694.796	493.148	36.4781	78.928	18.8543	-1.61154	-2.43563	-2.28904	-6.75497	-5.5274	-7.10122	UP
Nkd2	NM_028186	0.00191641	2.04329	161.183	158.347	122.609	94.5248	70.1365	55.6883	-4.65901	-4.56912	-4.29699	-5.3813	-5.69777	-5.53874	UP
Nnat	NM_010923	0.0216307	6.41769	565.284	295.088	137.984	42.2958	25.9078	79.9785	-2.84873	-3.67107	-4.12655	-6.54148	-7.13455	-5.01649	UP
Nnat	NM_001291128	0.0241314	4.34421	719.175	405.115	241.617	70.2709	79.2012	155.271	-2.50137	-3.21388	-3.31833	-5.80907	-5.52241	-4.05939	UP
Npas2	NM_008719	0.0347206	2.16546	126.827	65.2141	57.7996	283.655	166.719	103.311	-5.00485	-5.84896	-5.38192	-3.79593	-4.44859	-4.64719	DOWN
Npb	NM_153288	0.00838556	2.12987	1007.43	1017.8	656.1	2488.64	1506.26	1745.18	-2.0151	-1.88483	-1.87714	-0.662779	-1.2731	-0.56888	DOWN
Npb	NM_153288	0.0047296	2.25131	1037.22	833.097	529.507	2389.58	1450.77	1515.7	-1.97306	-2.17373	-2.18641	-0.721378	-1.32726	-0.772267	DOWN
Nrep	NM_053078	0.00837008	2.02339	2203.39	1342.51	864.694	3041.98	2986.86	2347.09	-0.886059	-1.48536	-1.47887	-0.373125	-0.285448	-0.141381	DOWN
Nrg3os	NR_045713	0.0273395	5.13175	240.824	277.406	39.7265	38.228	30.6116	16.8898	-4.07973	-3.76022	-5.92288	-6.68736	-6.89386	-7.25996	UP
Nsun3	NM_178925	0.0282874	2.93577	160.748	115.157	39.3512	37.4551	45.2995	17.0772	-4.66291	-5.02861	-5.93657	-6.71683	-6.32844	-7.24404	UP
Nuf2	NM_023284	0.0171419	2.36484	174.945	79.2363	73.8865	277.812	230.515	212.881	-4.54081	-5.56798	-5.02767	-3.82596	-3.98114	-3.60413	DOWN
Nwd2	NM_177006	0.000100128	3.95105	486.319	537.051	289.927	116.894	111.325	94.9501	-3.06581	-2.80716	-3.05536	-5.07487	-5.03123	-4.76894	UP
Nwd2	NM_177006	8.15733e-05	5.06212	282.818	326.116	157.606	53.0179	57.8923	36.7452	-3.84784	-3.52683	-3.93473	-6.21551	-5.97456	-6.13855	UP
Nxph2	NM_008752	0.0163267	16.5402	350.059	272.779	37.5365	6.46598	7.03556	17.5245	-3.54011	-3.78448	-6.00469	-9.25105	-9.0152	-7.20674	UP
Oas1c	NM_033541	0.000352554	2.68287	9476.45	9145.54	6338.72	3715.91	2872.49	2682.41	1.21856	1.28278	1.39506	-0.084424	-0.341775	0.05128	UP
Oas1e	NM_145210	0.000754726	2.19089	1037.75	792.22	490.102	416.878	387.999	238.404	-1.97232	-2.24632	-2.29797	-3.24044	-3.22995	-3.44077	UP
Olfr1317	NM_146448	0.00321222	29.5986	316.546	190.848	340.503	6.4782	7.04187	17.5017	-3.68529	-4.29979	-2.82339	-9.24833	-9.0139	-7.20861	UP
Olfr538	NM_001011867	0.0226302	5.03337	117.742	270.468	37.1858	24.2425	22.1499	17.4054	-5.11209	-3.79676	-6.01823	-7.34446	-7.36063	-7.21657	UP
Olfr782	NM_001011797	0.0181319	12.2929	177.912	273.952	34.5535	6.78784	7.48159	17.9671	-4.51654	-3.77829	-6.12415	-9.18097	-8.92652	-7.17075	UP
Olfr862	NM_146562	0.0149079	11.1276	226.462	142.333	35.6396	6.69342	7.17179	17.48	-4.16844	-4.72295	-6.0795	-9.20118	-8.98753	-7.2104	UP
Olfr871	NM_146903	0.0345435	5.61982	108.548	212.591	37.0569	33.348	8.44359	17.2212	-5.22937	-4.14413	-6.02324	-6.88439	-8.75201	-7.23192	UP
Oosp1	NM_133353	0.0173677	14.3321	156.763	482.032	45.8294	8.19255	8.06231	17.9245	-4.69913	-2.96309	-5.71671	-8.90961	-8.81867	-7.17418	UP
Oosp1	NM_133353	0.00542159	6.35547	82.5114	143.036	90.414	28.0779	10.5589	14.111	-5.62504	-4.71584	-4.73644	-7.13256	-8.42947	-7.51929	UP
P2rx2	NM_153400	0.00870609	2.28811	248.804	204.167	86.1806	76.3631	78.3826	61.4485	-4.0327	-4.20246	-4.80562	-5.68912	-5.5374	-5.39673	UP
Pbk	NM_023209	0.011936	3.28503	424.084	293.013	101.861	886.746	767.561	663.498	-3.26336	-3.68125	-4.56446	-2.15154	-2.24572	-1.96409	DOWN
Pcdha12	NM_138663	0.00487163	4.51969	120.648	152.148	152.555	37.5504	43.9639	18.4913	-5.0769	-4.62674	-3.98173	-6.71316	-6.37161	-7.12926	UP
Pcdhac2	NM_001003672	0.00181708	5.59316	385.264	341.859	224.653	55.4756	44.981	68.2034	-3.40186	-3.45881	-3.42336	-6.15014	-6.33862	-5.24627	UP
Pdcd1	NM_008798	0.0300507	5.90433	475.204	314.732	155.94	44.0832	141.904	18.2301	-3.09916	-3.57809	-3.95006	-6.48177	-4.68109	-7.14978	UP
Peg3	NM_008817	0.00410284	2.06483	1010.63	724.911	437.28	1469.34	1769.34	1091.82	-2.01052	-2.37441	-2.4625	-1.42297	-1.04087	-1.24552	DOWN
Peg3os	NR_023846	0.00119163	2.23546	881.291	626.516	439.779	1481.71	1690.15	1090.15	-2.20809	-2.58486	-2.45428	-1.41088	-1.10692	-1.24772	DOWN
Per1	AK081813	0.0111549	2.43485	215.74	126.62	118.195	67.6872	87.02	38.2188	-4.23841	-4.89171	-4.34989	-5.86311	-5.38659	-6.08183	UP
Pgm5	NM_175013	0.00024444	2.04078	1584.23	1339.24	895.493	3219.45	2837.73	1778.95	-1.362	-1.48888	-1.42837	-0.291326	-0.359341	-0.541223	DOWN
Pianp	NM_175696	0.00243895	2.25477	787.023	615.145	486.962	282.07	283.137	259.172	-2.3713	-2.61129	-2.30725	-3.80401	-3.6845	-3.32027	UP
Pigr	NM_011082	0.000618704	3.02793	18963	17033.6	12231.1	5986.76	6983.34	3425.92	2.21933	2.18002	2.34336	0.603637	0.939841	0.404239	UP
Pigz	NM_172822	0.00171242	2.90604	1157.49	1306.69	754.776	458.058	305.27	334.804	-1.81479	-1.52437	-1.67501	-3.10454	-3.57592	-2.95086	UP
Pira11	NM_011088	0.00734383	2.77223	394.432	357.002	244.916	166.577	160.261	61.0265	-3.36793	-3.39628	-3.29877	-4.56387	-4.50558	-5.40667	UP
Pira7	NM_011094	0.00803164	2.04333	615.994	542.707	286.662	339.833	223.799	148.649	-2.72479	-2.79204	-3.07171	-3.53524	-4.0238	-4.12227	UP
Pla2g10	NM_001291009	0.0365012	2.10952	162.241	88.2714	57.6842	310.795	220.104	114.098	-4.64957	-5.4122	-5.38481	-3.6641	-4.04782	-4.5039	DOWN
Pla2g12b	NM_023530	0.0166022	5.87389	1959.25	2675.96	2336.06	875.618	206.117	337.006	-1.05548	-0.490231	-0.0450487	-2.16976	-4.14254	-2.9414	UP
Pla2g2d	NM_011109	0.00588519	5.76038	945.68	871.607	649.59	90.7598	172.926	179.634	-2.10636	-2.10854	-1.89153	-5.43994	-4.39585	-3.84912	UP
Pla2g2d	NM_011109	0.0020384	3.43652	529.961	608.257	379.263	137.077	144.692	152.862	-2.94182	-2.62753	-2.66786	-4.84508	-4.65302	-4.08195	UP
Plcb4	NM_013829	0.0243557	2.0234	669.289	549.952	254.021	1195.11	1223.88	532.964	-2.60508	-2.77291	-3.24611	-1.721	-1.57261	-2.28014	DOWN
Plin4	NM_020568	0.0140169	3.43307	3031.16	2464.47	1399.77	554.703	533.565	878.786	-0.425911	-0.609013	-0.783942	-2.82835	-2.77034	-1.55867	UP
Popdc3	NM_024286	0.0186466	5.22431	121.736	281.374	41.198	26.1517	24.4263	15.5928	-5.06395	-3.73973	-5.87041	-7.23509	-7.2195	-7.37523	UP
Pou2af1	NM_011136	9.81152e-05	6.51588	2261.62	2916.8	1379.89	411.009	315.634	255.274	-0.848425	-0.365901	-0.804576	-3.2609	-3.52775	-3.34213	UP
Pou4f1	NM_011143	0.0278594	2.1167	161.857	246.503	142.263	112.565	66.9336	79.9484	-4.65299	-3.93061	-4.0825	-5.12931	-5.7652	-5.01704	UP
Ppard	NM_011145	0.00917856	2.00215	8722.97	7535.02	5291.2	21660.9	15006.4	8642.26	1.09904	1.00332	1.13447	2.45889	2.04343	1.73916	DOWN
Ppef2	NM_011148	0.0113974	5.03024	152.722	208.681	39.9224	29.1213	20.6215	16.7531	-4.7368	-4.17092	-5.91579	-7.07992	-7.46378	-7.27168	UP
Prc1	NM_145150	0.00965541	2.17142	701.628	637.428	350.56	1231.37	1054.34	1244.39	-2.537	-2.55995	-2.78139	-1.67788	-1.78774	-1.05681	DOWN
Prg2	NM_008920	0.00118962	42.4792	558.833	384.699	346.343	6.6571	7.96023	18.4485	-2.86529	-3.28848	-2.79885	-9.20903	-8.83705	-7.1326	UP
Pthlh	NM_008970	0.00632399	2.19522	50.4503	39.9141	34.4789	134.763	93.9983	58.3545	-6.33477	-6.55724	-6.12727	-4.86964	-5.2753	-5.47126	DOWN
R3hdml	NM_001099331	0.0173449	3.12267	184.284	143.054	125.378	475.063	345.076	617.892	-4.46578	-4.71565	-4.26478	-3.05195	-3.39909	-2.06683	DOWN
Racgap1	NM_001253809	0.00520752	3.1122	113.997	74.1198	34.4904	240.432	255.305	144.035	-5.15871	-5.66428	-6.12679	-4.03444	-3.83378	-4.16776	DOWN
Rasef	NM_001017427	0.00439283	2.04736	319.38	388.195	192.937	806.017	552.87	463.641	-3.67243	-3.27543	-3.64293	-2.28926	-2.71906	-2.48117	DOWN
Rbm11	NM_198302	0.00096786	4.50112	462.918	577.431	228.341	115.362	78.2157	74.6556	-3.13695	-2.70257	-3.39986	-5.0939	-5.54047	-5.11586	UP
Rbmy	NM_011253	0.00841012	4.78707	1678.64	2459.79	517.127	317.869	299.781	205.582	-1.27849	-0.611752	-2.22054	-3.63164	-3.6021	-3.65447	UP
Rbmy	NM_011253	0.0168373	5.72051	610.508	1504.54	217.875	137.654	102.615	76.1707	-2.7377	-1.32097	-3.46756	-4.83902	-5.14876	-5.08687	UP
Rex2	XM_006538429	0.0113179	13.0304	328.201	154.58	40.1021	7.53806	8.04156	15.2677	-3.63313	-4.60386	-5.90931	-9.02973	-8.82239	-7.40562	UP
Rgs1	NM_015811	0.00673397	2.25307	480.184	404.515	184.932	147.909	185.35	115.301	-3.08412	-3.21602	-3.70406	-4.73535	-4.29575	-4.48877	UP
Rgs18	NM_022881	0.00400956	2.25054	324.552	380.947	226.531	177.244	116.945	119.304	-3.64926	-3.30262	-3.41135	-4.47433	-4.96018	-4.43954	UP
Rhox6	NM_008955	0.0110974	2.47802	1271.24	638.115	720.846	442.142	357.983	244.354	-1.67954	-2.5584	-1.74137	-3.15556	-3.34611	-3.40521	UP
Rhox9	NM_023894	0.0463309	2.15091	3142.37	1148.07	1176.18	932.176	813.888	565.664	-0.373928	-1.71108	-1.03502	-2.07946	-2.16117	-2.19424	UP
Ribc2	NM_026357	0.039937	2.23938	173.336	85.7652	42.7866	211.923	197.742	171.557	-4.55414	-5.45375	-5.81582	-4.21652	-4.20239	-3.9155	DOWN
Ric3	NM_001038624	0.00299872	3.44137	347.118	272.787	148.381	108.941	56.5076	56.3606	-3.55229	-3.78444	-4.02175	-5.17651	-6.00949	-5.52142	UP
Rims3	XM_006503101	0.000815098	2.15619	324.815	371.947	182.646	159.948	142.149	97.44	-3.64809	-3.33712	-3.722	-4.62247	-4.6786	-4.73159	UP
Rnf122	NM_175136	0.0267304	2.3168	141.319	93.7835	37.8149	213.479	235.371	124.835	-4.84875	-5.32481	-5.99403	-4.20597	-3.95107	-4.37416	DOWN
Rnf165	NM_001164504	0.0171706	2.35547	90.7829	43.4724	39.1791	121.101	147.593	113.784	-5.48722	-6.43404	-5.9429	-5.02385	-4.62438	-4.50789	DOWN
Rnf182	NM_183204	0.0205195	3.01039	172.049	61.5952	46.5248	300.921	236.002	190.624	-4.56489	-5.93133	-5.69498	-3.71068	-3.94721	-3.76345	DOWN
Rspo3	NM_028351	0.0042647	2.71068	2233.72	3051.91	1163.7	771.074	811.146	640.919	-0.866333	-0.300573	-1.05041	-2.3532	-2.16604	-2.01404	UP
S100a14	NM_025393	0.0458427	2.1336	475.218	509.712	167.218	1054.65	571.128	657.343	-3.09912	-2.88253	-3.84932	-1.90137	-2.67219	-1.97753	DOWN
Samd3	NM_001115154	0.0162855	2.11327	225.117	164.764	71.8065	72.3785	79.3727	49.4404	-4.17703	-4.51182	-5.06887	-5.76643	-5.51929	-5.71042	UP
Sapcd2	NM_001081085	0.0404149	2.3705	150.355	88.2445	40.9766	251.328	149.104	194.501	-4.75934	-5.41264	-5.87819	-3.97049	-4.60969	-3.7344	DOWN
Scml2	NM_001290651	0.00216698	2.48174	51.3819	71.9255	38.7591	162.477	129.425	104.789	-6.30838	-5.70764	-5.95845	-4.59983	-4.81389	-4.6267	DOWN
Scn2b	NM_001014761	0.00126814	2.20675	606.548	445.943	263.196	228.506	212.522	137.295	-2.74709	-3.07536	-3.19492	-4.10783	-4.09839	-4.2369	UP
Sectm1a	NM_145373	0.00258941	2.00593	4275.38	3054.05	2733.36	2015.11	1708.89	1292.33	0.0702724	-0.299563	0.181545	-0.967278	-1.09102	-1.00227	UP
Sfrp5	NM_018780	0.000638244	2.53913	5173.41	3848.03	2369.55	1535.63	1712.02	1103.11	0.345335	0.0338326	-0.0245171	-1.3593	-1.08838	-1.23068	UP
Sh2d1a	NM_011364	0.0179246	2.52654	278.528	181.865	78.8586	68.5933	85.1863	42.6605	-3.86989	-4.36935	-4.93372	-5.84393	-5.41731	-5.92321	UP
Sh3gl3	NM_017400	0.0318217	2.76964	59.7988	39.1421	51.9714	258.974	114.165	87.9771	-6.08952	-6.58542	-5.53527	-3.92726	-4.99488	-4.87898	DOWN
Shbg	NM_011367	0.00229226	2.0252	398.099	495.579	266.658	196.864	210.847	153.572	-3.35458	-2.9231	-3.17607	-4.32287	-4.10981	-4.07527	UP
Shc3	NM_009167	0.00136142	3.76029	977.674	739.88	523.72	273.908	238.887	109.593	-2.05836	-2.34492	-2.20226	-3.84637	-3.92967	-4.56202	UP
Shcbp1	NM_011369	0.0208554	2.18661	380.038	246.25	117.568	628.789	437.479	420.857	-3.42157	-3.93209	-4.35756	-2.64749	-3.05679	-2.62085	DOWN
Siglech	NM_178706	0.00195671	2.03543	387.966	353.12	223.717	151.941	171.994	139.975	-3.39178	-3.41206	-3.42938	-4.69656	-4.40365	-4.20901	UP
Sirpb1a	NM_001002898	0.00595247	2.451	3357.32	2508.27	1468.81	874.54	1027.81	940.598	-0.27847	-0.583597	-0.714476	-2.17154	-1.82451	-1.4606	UP
Sirpb1b	NM_001173460	0.0151875	2.07478	3532.62	2967.1	1301.92	1120.24	1298.41	1057.23	-0.205042	-0.341235	-0.888486	-1.81433	-1.48733	-1.29197	UP
Slamf6	NM_030710	0.018561	2.34245	352.846	259.111	106.298	122.242	107.043	58.1567	-3.52867	-3.85865	-4.50294	-5.01032	-5.08782	-5.47616	UP
Slc10a6	NM_029415	0.0395939	3.36909	257.976	372.32	236.182	89.0276	184.896	36.2694	-3.98048	-3.33567	-3.35116	-5.46774	-4.29929	-6.15736	UP
Slc14a2	NM_207651	0.0223405	15.7676	4659.14	345.405	414.469	17840.8	13000.8	11345.7	0.194283	-3.44393	-2.53979	2.17897	1.83645	2.13183	DOWN
Slc17a4	NM_177016	0.0115756	2.76334	1093.16	1555.3	1213.94	440.72	483.963	461.539	-1.89727	-1.2731	-0.989436	-3.1602	-2.91111	-2.48773	UP
Slc22a26	NM_146232	0.0130259	2.14038	3472.05	2237.67	2438.18	5682.93	6749.79	4873.57	-0.229994	-0.748293	0.0166769	0.528498	0.890767	0.912725	DOWN
Slc26a6	NM_134420	0.00490786	2.04975	743.538	728.26	481.213	1862.87	1128.4	1074.43	-2.4533	-2.36776	-2.32438	-1.08061	-1.6898	-1.26868	DOWN
Slc26a6	NM_134420	0.00391446	2.12452	840.477	721.791	547.134	2046.23	1284.01	1219.23	-2.2765	-2.38063	-2.13916	-0.94517	-1.50343	-1.08629	DOWN
Slc38a4	NM_027052	7.37693e-06	3.07183	1852.04	1793.41	1204.23	606.338	543.084	421.756	-1.13666	-1.06758	-1.00101	-2.69994	-2.74483	-2.61777	UP
Slc7a12	NM_080852	0.00242206	4.03563	10321.4	8327.11	6241.93	3403.73	1582.03	1525.6	1.34179	1.14753	1.37286	-0.211022	-1.2023	-0.762873	UP
Slfn5os	NR_045932	0.0149019	2.22476	176.33	160.846	63.726	306.3	364.198	179.559	-4.52943	-4.54654	-5.2411	-3.68512	-3.32128	-3.84972	DOWN
Slpi	NM_011414	0.0286476	8.94165	3791.69	9416.17	5041.73	266.291	732.584	1299	-0.102941	1.32485	1.06479	-3.88706	-2.31301	-0.994845	UP
Smoc1	NM_022316	0.00484393	3.82755	420.98	348.452	195.074	95.625	58.6703	91.5463	-3.27396	-3.43126	-3.62703	-5.36461	-5.9553	-4.82161	UP
Smok2a	NM_013741	0.00762073	2.78371	171.792	109.252	71.1576	53.623	52.5471	22.1141	-4.56705	-5.10456	-5.08197	-6.19914	-6.11432	-6.87114	UP
Smok3b	NM_001039889	0.00100918	2.35463	396.409	442.851	293.134	201.64	184.754	106.493	-3.36072	-3.08539	-3.0395	-4.28828	-4.3004	-4.60343	UP
Smok4a	NR_030763	0.00157845	2.6283	195.917	162.889	145.59	76.9002	78.7065	42.5526	-4.37747	-4.52832	-4.04914	-5.67901	-5.53145	-5.92686	UP
Smpx	NM_001252591	0.000641178	2.57606	420.285	484.644	237.42	1125.19	932.79	792.743	-3.27634	-2.95529	-3.34361	-1.80797	-1.96445	-1.70733	DOWN
Snx31	NM_025712	0.00078576	3.00805	106.974	79.5255	45.9436	288.162	251.01	148.021	-5.25045	-5.56273	-5.71312	-3.77319	-3.85826	-4.12837	DOWN
Sp110	XM_006529071	0.0020058	4.92511	627.965	666.785	376.235	177.23	133.597	56.0519	-2.69702	-2.49499	-2.67942	-4.47445	-4.76811	-5.52935	UP
Sp140	NM_001013817	0.0003402	2.77914	614.375	565.78	340.823	189.772	230.026	127.251	-2.72859	-2.73197	-2.82203	-4.3758	-3.98421	-4.34651	UP
Spag5	NM_017407	0.0152764	2.4249	925.218	511.108	299.667	1225.58	1407.52	1178.88	-2.13792	-2.87859	-3.0077	-1.68468	-1.37092	-1.13483	DOWN
Spib	NM_019866	0.00330342	2.22276	1278.68	1452.93	658.396	569.385	459.796	428.189	-1.67113	-1.37132	-1.8721	-2.79066	-2.98501	-2.59593	UP
Spns3	NM_029932	0.00109644	2.28122	17372.3	22421.2	12066.4	8627.77	8280.12	5577.6	2.09294	2.57651	2.32379	1.13085	1.18558	1.10739	UP
Sptlc3	NM_175467	0.0259537	2.25652	615.084	262.726	201.041	806.483	780.639	596.737	-2.72693	-3.83866	-3.58356	-2.28842	-2.22135	-2.11708	DOWN
Srd5a2	NM_053188	0.0128481	2.05356	6718.22	6725.79	3543.01	2281.62	3341.25	2440.54	0.722297	0.839416	0.555848	-0.788082	-0.123689	-0.0850496	UP
Sstr3	NM_009218	0.0353615	2.87478	92.8746	31.0066	40.2457	212.001	115.394	113.28	-5.45435	-6.92157	-5.90415	-4.216	-4.97944	-4.51429	DOWN
St3gal2	NM_009179	0.00558232	2.0142	66.5203	40.8945	35.8572	117.966	100.331	67.7793	-5.93584	-6.52224	-6.07072	-5.06169	-5.18123	-5.25526	DOWN
Stc1	NM_009285	0.0441229	2.82873	159.074	129.008	182.573	75.7253	85.7942	25.6431	-4.67801	-4.86475	-3.72258	-5.70122	-5.40705	-6.65754	UP
Stk4	AK030098	0.0309613	10.7956	327.978	643.445	39.4882	30.0232	13.0687	16.9896	-3.63411	-2.5464	-5.93156	-7.03592	-8.12181	-7.25146	UP
Stra6	NM_001162476	0.000502097	2.39659	1093.3	1122.81	698.916	405.212	444.071	348.616	-1.89709	-1.74317	-1.78594	-3.28139	-3.03521	-2.89254	UP
Sult2a1	NM_001111296	0.0014819	11.4354	1085.88	1371.84	746.692	86.3192	179.4	48.3437	-1.90691	-1.45417	-1.69054	-5.51231	-4.34282	-5.74278	UP
Sult2a2	NM_009286	0.00239233	27.0044	1343.97	2458.75	1445.06	49.1929	161.512	30.7163	-1.59928	-0.612364	-0.737996	-6.32354	-4.49436	-6.39711	UP
Sult2a3	NM_001101586	0.00551959	25.3357	956.243	1398.79	778.699	34.7263	133.935	13.8589	-2.09033	-1.42611	-1.62999	-6.82596	-4.76448	-7.54529	UP
Sult2a6	NM_001081325	0.0104728	15.8213	737.712	1002.29	784.51	50.2402	173.248	16.9365	-2.46465	-1.90698	-1.61926	-6.29315	-4.39316	-7.25597	UP
Sult2a6	NM_001081325	0.0080362	20.9616	577.881	610.986	348.473	10.3696	80.7721	16.0521	-2.81694	-2.62108	-2.79001	-8.56963	-5.49408	-7.33335	UP
Synpr	NM_001163032	0.0259666	8.95213	1395.46	2183.44	371.996	76.7911	347.651	59.5599	-1.54504	-0.783688	-2.69577	-5.68105	-3.38837	-5.44177	UP
Tac4	NM_053093	0.0260658	2.33634	58.6177	35.3494	41.6888	108.072	91.765	111.8	-6.1183	-6.73246	-5.85332	-5.18808	-5.30999	-4.53326	DOWN
Taf1	NM_001290729	0.0192229	2.03788	38.1576	30.5038	34.4348	71.7838	76.3881	62.2594	-6.73767	-6.94515	-6.12912	-5.77834	-5.57459	-5.37782	DOWN
Tcl1b2	NM_013775	0.0260849	2.58718	140.945	66.7272	35.8497	178.528	232.467	141.594	-4.85257	-5.81587	-6.07102	-4.46392	-3.96898	-4.19242	DOWN
Tet1	NM_027384	0.00648196	2.72907	39.4028	46.9613	39.2653	171.341	108.207	80.1667	-6.69134	-6.32267	-5.93973	-4.52319	-5.07222	-5.01311	DOWN
Tet1	NM_001253857	0.0113595	2.16358	390.66	359.999	150.061	747.28	540.713	532.389	-3.3818	-3.38422	-4.00551	-2.39842	-2.75114	-2.2817	DOWN
Tex21	NM_001159532	0.00359173	4.40164	94.6147	51.3412	43.8817	229.073	403.328	198.02	-5.42757	-6.19403	-5.77936	-4.10426	-3.17405	-3.70853	DOWN
Tex21	NM_019784	0.0455053	4.46429	16.1583	21.5496	44.4823	116.426	193.114	61.6888	-7.97736	-7.44648	-5.75975	-5.08065	-4.23655	-5.3911	DOWN
Tfr2	NM_001289509	0.000573764	3.71891	914.043	1093.32	844.515	285.896	279.667	206.546	-2.15545	-1.78157	-1.51293	-3.78457	-3.7023	-3.64772	UP
Timp1	NM_001044384	0.00743975	2.3914	2474.84	2369.03	1103.07	911.033	1095.17	477.022	-0.718444	-0.665992	-1.1276	-2.11256	-1.73292	-2.44013	UP
Tmem132e	NM_023438	0.000407926	3.52261	351.076	442.266	267.583	105.221	105.067	86.5316	-3.53592	-3.0873	-3.17107	-5.22665	-5.1147	-4.90288	UP
Tmem169	NM_175564	0.000302101	2.31053	2147.49	2059.72	1103.23	4568.07	4670.34	2839.55	-0.923132	-0.867843	-1.12739	0.213448	0.359451	0.133409	DOWN
Tmem232	NM_001289485	0.0312615	2.10867	353.393	233.026	273.734	152.69	115.767	136.887	-3.52644	-4.01172	-3.13828	-4.68946	-4.97478	-4.2412	UP
Tnfrsf11b	NM_008764	0.00429687	2.99697	269.991	162.254	97.9032	76.3006	48.6613	43.1889	-3.9148	-4.53396	-4.62163	-5.6903	-6.22516	-5.90545	UP
Tnfrsf13c	NM_028075	0.0195365	2.05166	469.807	554.527	206.927	200.915	176.16	177.506	-3.11564	-2.76096	-3.54193	-4.29348	-4.36911	-3.86631	UP
Tnnt2	NM_011619	0.000239138	2.85883	537.063	581.424	356.64	205.623	203.714	114.52	-2.92262	-2.69263	-2.75659	-4.26006	-4.15946	-4.49858	UP
Top2a	NM_011623	0.0103732	2.28552	256.01	159.223	86.5947	400.131	340.936	310.904	-3.99151	-4.56116	-4.79871	-3.29959	-3.4165	-3.05771	DOWN
Tram1l1	NM_146140	0.0105314	2.72673	53.4999	30.1466	35.3194	130.076	91.3316	97.8378	-6.2501	-6.96215	-6.09252	-4.92072	-5.31682	-4.72572	DOWN
Trem2	NM_001272078	0.0109639	2.96585	1562	1839.97	1294.89	453.359	508.512	622.764	-1.38239	-1.03061	-0.896296	-3.11941	-2.83972	-2.0555	UP
Trim31	NM_146077	0.0123488	4.35171	205.005	145.508	45.9718	42.7905	24.8291	15.7632	-4.31205	-4.69112	-5.71223	-6.5247	-7.1959	-7.35955	UP
Trim45	NM_001165952	0.0167898	11.2756	206.745	210.176	34.4124	7.12259	8.01694	18.3851	-4.29985	-4.16061	-6.13005	-9.11152	-8.82681	-7.13757	UP
Trim59	NM_025863	1.71932e-06	2.31862	417.638	378.78	239.527	953.968	836.889	595.416	-3.28546	-3.31085	-3.33087	-2.04613	-2.12097	-2.12028	DOWN
Trim59	NM_025863	0.00308816	2.37082	750.851	507.357	296.871	1349.63	1389.89	808.589	-2.43918	-2.88921	-3.02122	-1.54558	-1.3891	-1.67877	DOWN
Trpm3	NM_001035245	0.0334421	5.22014	297.633	274.094	39.4727	34.0956	39.4622	16.9334	-3.77417	-3.77754	-5.93213	-6.85241	-6.52746	-7.25624	UP
Ttll11	NM_029774	0.0305759	2.02611	286.577	137.737	92.2517	96.3037	76.2588	59.9974	-3.82879	-4.7703	-4.70741	-5.3544	-5.57703	-5.43121	UP
Tyw3	NM_172474	0.00310106	2.26589	1812.57	1545.38	920.534	4373.72	3600.59	1917.13	-1.16775	-1.28233	-1.38858	0.150724	-0.0158415	-0.433304	DOWN
Ubd	NM_023137	0.0301147	2.18616	4218.49	5151.33	1488.32	1764.08	1694.07	1042.49	0.0509443	0.454659	-0.695441	-1.15923	-1.10359	-1.31222	UP
Ugt2a3	NM_028094	0.00267038	2.97942	5327.11	6344.92	2326.94	1608.41	1653.43	1125.42	0.387572	0.755315	-0.0506935	-1.2925	-1.13861	-1.20178	UP
Unc13a	NM_001029873	0.0176095	6.16253	180.531	308.302	39.948	23.5093	24.1642	16.8316	-4.49546	-3.60787	-5.91486	-7.38876	-7.23506	-7.26494	UP
UPk3b	NM_175309	0.00377912	3.4514	214.323	303.426	224.591	1143.73	1006.01	525.255	-4.24792	-3.63087	-3.42375	-1.7844	-1.85543	-2.30116	DOWN
Urah	NM_029821	0.00222971	2.24128	11222.5	14768.4	9124.71	6183.31	5795.06	3772.83	1.46254	1.97415	1.92065	0.650241	0.670747	0.543393	UP
Vcam1	NM_011693	0.00234943	2.00885	1482.13	1213.01	643.603	660.042	522.002	416.943	-1.45811	-1.63169	-1.90488	-2.57751	-2.80195	-2.63433	UP
Vsig4	NM_177789	0.0244012	12.0899	140.755	483.365	43.1189	6.55328	14.8059	17.2203	-4.85452	-2.9591	-5.80466	-9.2317	-7.94176	-7.232	UP
Wdr13	NM_026137	0.00362393	2.03227	77.5733	66.9397	33.0123	145.589	126.435	78.6703	-5.71408	-5.81128	-6.18998	-4.75816	-4.84761	-5.04029	DOWN
Wfdc16	NM_001012723	0.00116793	2.38894	2807.95	2974.18	1990.87	1068.19	1202.81	955.268	-0.536262	-0.337798	-0.275732	-1.88297	-1.59767	-1.43828	UP
Wfdc17	NM_001081957	0.00346547	2.29249	9403.99	11412.7	7382.26	3942.39	4754.39	3531.06	1.20749	1.60229	1.61493	0.000933647	0.385185	0.447847	UP
Wfdc18	NM_007969	0.00205015	2.5248	847.544	1204.64	584.02	376.473	361.066	274.306	-2.26442	-1.64168	-2.04504	-3.38752	-3.33374	-3.2384	UP
Wnt11	NM_009519	0.0037655	4.05581	261.487	148.271	86.3429	635.967	561.582	629.371	-3.96097	-4.66398	-4.80291	-2.63111	-2.69651	-2.04027	DOWN
Wnt9b	NM_011719	0.00399613	3.12248	374.769	252.556	230.431	1300.74	1017.26	505.046	-3.44171	-3.89561	-3.38672	-1.59881	-1.83938	-2.35777	DOWN
Xpnpep2	AK087627	0.0141246	2.05348	72.2495	40.4566	43.3366	125.545	117.989	74.5244	-5.81665	-6.53777	-5.7974	-4.97186	-4.94735	-5.11839	DOWN
Zbtb8b	NM_153541	0.0227015	2.20318	344.686	157.847	114.836	481.197	414.182	337.417	-3.56243	-4.57369	-4.39148	-3.03344	-3.13574	-2.93965	DOWN
	AF138742	0.00107397	10.2567	11748.5	9963.65	8503.41	1139.23	679.999	1198.52	1.52862	1.40639	1.81891	-1.79008	-2.42047	-1.111	UP
	AK043882	0.0094423	16.9057	257.025	291.096	50.3683	6.41711	7.03417	17.3904	-3.9858	-3.69072	-5.58047	-9.262	-9.01548	-7.21782	UP
		0.0169562	7.06234	131.052	317.882	43.6853	23.4766	12.5125	17.7013	-4.95757	-3.56373	-5.78584	-7.39077	-8.18456	-7.19225	UP
	AF303844	0.00199068	11.9719	1430.5	434.302	497.283	67.4852	76.6837	35.0165	-1.50927	-3.11352	-2.27699	-5.86742	-5.56901	-6.20807	UP
		0.0471652	2.15512	348.709	178.655	250.982	137.839	159.631	71.4511	-3.54568	-4.39504	-3.26347	-4.83708	-4.51127	-5.17915	UP
		0.000420004	2.42855	548.204	554.597	340.705	239.991	234.855	129.137	-2.893	-2.76078	-2.82253	-4.03709	-3.95424	-4.32527	UP
		0.00528059	4.01463	398.481	183.732	238.911	91.8145	61.649	48.067	-3.3532	-4.35461	-3.33458	-5.42327	-5.88386	-5.75106	UP
		0.0242256	12.5058	371.83	453.735	35.9079	10.1047	17.4531	17.6767	-3.45307	-3.05037	-6.06868	-8.60697	-7.70445	-7.19426	UP
		0.0481847	3.72782	70.9971	172.697	168.903	53.4525	43.8962	17.1471	-5.84188	-4.44397	-3.83486	-6.20374	-6.37383	-7.23814	UP
		0.00913369	8.82625	115.196	138.744	40.6084	7.13545	7.90984	16.8322	-5.14362	-4.75979	-5.8912	-9.10892	-8.84621	-7.26488	UP
	BC108385	8.3176e-05	161.734	15251.9	17418.6	5955.64	65.7928	130.37	43.8834	1.90514	2.21227	1.30513	-5.90406	-4.8034	-5.88243	UP
	XM_006535369	0.000858096	13.0361	2370.19	2967.08	794.501	144.878	128.047	136.83	-0.78078	-0.341246	-1.60101	-4.76523	-4.82933	-4.2418	UP
		0.014774	9.19337	278.56	164.45	41.9487	14.5032	8.37901	20.4824	-3.86972	-4.51457	-5.84436	-8.08563	-8.76308	-6.98172	UP
	U55650	0.000145305	33.2677	10166.8	9139.64	3450.85	174.257	254.327	197.778	1.32002	1.28185	0.517822	-4.49885	-3.83932	-3.7103	UP
		0.0139145	10.396	107.159	210.634	39.5376	6.4916	7.27397	16.929	-5.24796	-4.15748	-5.92976	-9.24535	-8.96712	-7.25661	UP
	AK030693	0.0294532	14.0123	324.468	41.6733	210.602	7.15709	7.97618	18.2482	-3.64964	-6.49502	-3.51654	-9.10455	-8.83416	-7.14835	UP
	AK088666	0.000118096	18.8753	27033.1	34227.9	22546.7	1481.3	1340.34	1572.59	2.73087	3.18682	3.22572	-1.41128	-1.44148	-0.719114	UP
	AF303868	0.000483437	18.2585	10545.3	5740.34	4245.9	260.138	466.023	350.547	1.37274	0.610848	0.816941	-3.92079	-2.9656	-2.88457	UP
	L09027	0.008838	38.5241	2391.81	1813.33	517.47	10.1133	60.1502	64.9462	-0.767677	-1.05165	-2.21958	-8.60575	-5.91936	-5.31686	UP
		0.0473545	3.15072	370.293	192.324	296.587	193.836	73.7856	47.5213	-3.45904	-4.28867	-3.0226	-4.34523	-5.62459	-5.76753	UP
		0.009779	10.0542	178.345	133.504	40.2926	7.10303	7.88284	16.9671	-4.51304	-4.81533	-5.90247	-9.11549	-8.85115	-7.25336	UP
	U19317	2.58371e-06	37.2023	22664.9	21806	17772	623.021	606.245	454.565	2.47661	2.53637	2.8824	-2.66079	-2.5861	-2.50969	UP
		0.0203409	7.10139	256.847	290.974	35.7762	22.9518	18.6776	17.5285	-3.9868	-3.69132	-6.07398	-7.42339	-7.60662	-7.2064	UP
		0.0219064	2.02911	1479.41	1674.04	1089.7	574.448	814.054	695.24	-1.46076	-1.16695	-1.14519	-2.77789	-2.16088	-1.89667	UP
		0.0224571	4.09173	302.796	158.501	382.991	85.8342	69.8016	45.0728	-3.74936	-4.56772	-2.65374	-5.52044	-5.70467	-5.84385	UP
		0.0374685	2.73871	81.3289	114.858	109.57	55.3183	49.8948	18.1686	-5.64587	-5.03236	-4.45921	-6.15424	-6.18904	-7.15466	UP
		0.0269728	2.25151	77.1054	105.706	36.5704	36.146	41.7714	17.4077	-5.72281	-5.15216	-6.04231	-6.76816	-6.44542	-7.21638	UP
	XR_387206	5.64283e-05	5.01462	1583.25	1239.43	831.138	243.132	258.47	207.143	-1.36289	-1.60061	-1.53597	-4.01833	-3.81601	-3.64355	UP
	BC092269	0.0128887	11.2279	6340.74	1337.54	601.418	182.248	146.988	135.386	0.63887	-1.4907	-2.00269	-4.43417	-4.63031	-4.2571	UP
	AF316510	0.00061518	12.3571	9130.23	4502.11	3215.47	353.358	580.207	343.86	1.16487	0.260313	0.415901	-3.47894	-2.64944	-2.91236	UP
		0.000208501	6.30068	1659.63	2368.16	1148.66	295.572	325.896	188.582	-1.29492	-0.66652	-1.06918	-3.73656	-3.48159	-3.77899	UP
	U37911	0.00189462	28.0614	2667.1	4557.15	800.366	121.354	49.064	74.4162	-0.610509	0.277844	-1.5904	-5.02084	-6.21327	-5.12049	UP
	JX120343	0.0432462	3.44787	1687.36	576.929	289.353	166.233	197.994	210.149	-1.27101	-2.70382	-3.05823	-4.56686	-4.20055	-3.62277	UP
	AF433163	5.71206e-05	93.676	16162.6	12765.8	5110.06	114.278	165.965	68.0631	1.9888	1.76392	1.08421	-5.10752	-4.45512	-5.24924	UP
	S63552	0.00307821	12.5209	4413.87	1833.78	803.016	121.645	207.874	131.789	0.116261	-1.03546	-1.58563	-5.01739	-4.1303	-4.29595	UP
	AK138686	0.013421	3.60353	414.493	432.371	120.576	103.258	102.262	44.0152	-3.29636	-3.11994	-4.32112	-5.25381	-5.15374	-5.87811	UP
	XM_006535368	0.00289119	12.2749	1166.02	1813.43	323.173	69.9412	91.96	57.8162	-1.80418	-1.05156	-2.89875	-5.81585	-5.30693	-5.48463	UP
		0.0370811	5.62408	440.486	168.273	38.5747	26.7338	33.8359	17.8833	-3.20861	-4.48141	-5.96533	-7.20333	-6.74938	-7.1775	UP
	AK007918	0.0042881	26.8425	7207.59	43584.5	8350.97	478.816	664.451	429.093	0.823735	3.53546	1.79282	-3.0406	-2.45384	-2.59289	UP
		0.0112477	6.82438	196.302	162.341	38.7924	11.393	19.6001	17.531	-4.37463	-4.53319	-5.95721	-8.43385	-7.53707	-7.2062	UP
	JX120220	0.0018692	9.17361	14634.5	9929.66	5037.93	695.169	1304.66	1052.31	1.84552	1.40146	1.0637	-2.5027	-1.4804	-1.29869	UP
	JX120244	0.000472154	13.9107	381.184	408.071	345.714	25.4312	45.9093	17.2211	-3.41722	-3.2034	-2.80147	-7.27539	-6.30915	-7.23193	UP
	X66662	0.00991859	12.8674	100.923	276.331	64.9961	6.60655	7.51316	17.2513	-5.33446	-3.76582	-5.21263	-9.22002	-8.92044	-7.22941	UP
	X53355	0.0145382	28.6482	11069.1	16127.7	745.611	233.421	192.137	127.042	1.44269	2.10118	-1.69263	-4.07713	-4.24387	-4.34887	UP
	AF296437	0.00550641	4.94212	8849.18	5288.33	2178	842.081	1277.51	789.978	1.11976	0.492525	-0.146121	-2.22611	-1.51075	-1.71237	UP
	JQ085280	0.00215768	30.5794	2817.45	1739.09	515.272	58.1894	83.4958	18.2898	-0.531393	-1.11196	-2.22572	-6.08124	-5.44623	-7.14507	UP
	HF569767	0.00411141	14.8838	2036.56	1793.5	343.675	63.995	116.413	51.4342	-0.999648	-1.06751	-2.81001	-5.94404	-4.96676	-5.65338	UP
		0.0211756	10.5973	298.135	258.885	33.3367	17.1221	7.51977	16.8999	-3.77174	-3.85991	-6.17587	-7.84613	-8.91917	-7.25909	UP
	GQ856057	0.000259231	12.1011	20550.7	14757.8	9051.96	959.346	1621.89	1002.1	2.33533	1.97312	1.9091	-2.03802	-1.1664	-1.36923	UP
	AY679096	0.000570361	29.3842	14940.5	18558.9	15268.1	586.759	380.086	753.024	1.87538	2.30375	2.66332	-2.7473	-3.25968	-1.78148	UP
		0.00179039	2.35699	1171	1039.07	578.557	462.331	483.101	242.256	-1.79804	-1.855	-2.0586	-3.09114	-2.91368	-3.41765	UP
	U55531	0.00121068	15.3568	6489.3	3903.66	3094.84	180.801	468.57	257.169	0.672282	0.0545397	0.360735	-4.44567	-2.95774	-3.33147	UP
	L09033	6.68446e-05	18.464	1366.12	1432.12	1195.59	68.6282	97.5081	55.8882	-1.57569	-1.39214	-1.01141	-5.84319	-5.22241	-5.53356	UP
	AF303833	0.000467253	10.6396	1557.15	1317.06	739.325	85.419	126.07	117.657	-1.38688	-1.51296	-1.70485	-5.52744	-4.85178	-4.45959	UP
		0.000196126	6.08078	847.566	715.146	398.673	138.039	125.153	62.6112	-2.26438	-2.39398	-2.59585	-4.83499	-4.86231	-5.36969	UP
	XM_006544503	0.00529309	13.6291	3313.26	1993.3	809.399	69.1816	183.875	167.058	-0.297531	-0.915128	-1.5742	-5.8316	-4.30728	-3.95383	UP
		0.0327885	12.8525	1956.49	124.413	190.376	39.3375	32.4273	17.2215	-1.05751	-4.91707	-3.66221	-6.64609	-6.81073	-7.2319	UP
	X59198	0.0482531	7.58287	1119.13	159.893	78.3671	31.4168	24.8469	41.4667	-1.86341	-4.55511	-4.94273	-6.97046	-7.19487	-5.96416	UP
		0.00460702	12.4907	144.596	262.945	71.7489	7.42919	11.3918	16.6468	-4.81568	-3.83745	-5.07003	-9.05072	-8.31994	-7.28087	UP
		0.00977366	2.02457	5660.73	6484.11	4884.39	2683.77	3226.78	2510.78	0.475206	0.786621	1.01905	-0.553878	-0.173982	-0.0441189	UP
	FM179586	0.00169292	6.30567	1327.03	677.033	420.128	106.672	158.849	89.4196	-1.61758	-2.47299	-2.52023	-5.20689	-4.51835	-4.85552	UP
		0.000197339	3.56754	384.898	277.795	177.41	91.9391	87.0635	52.5288	-3.40323	-3.7582	-3.76397	-5.42132	-5.38586	-5.623	UP
	AY208318	0.0003575	33.3752	4214.44	1621.56	1100.11	55.2863	80.8137	45.5536	0.0495586	-1.21291	-1.13149	-6.15507	-5.49333	-5.82854	UP
	AF296418	0.00214407	10.2736	1828.12	1844.47	755.499	97.9522	133.531	180.776	-1.15542	-1.02708	-1.67363	-5.32992	-4.76883	-3.83997	UP
		0.00160394	16.0014	2634.12	917.202	594.637	83.1718	103.471	41.0091	-0.628458	-2.03498	-2.01905	-5.5659	-5.13678	-5.98016	UP
	U41439	0.00151339	31.0529	2060.95	1266.68	910.191	107.042	22.4519	33.2308	-0.982473	-1.56923	-1.40489	-5.20188	-7.3411	-6.28359	UP
	AF144972	0.0254404	12.5854	9699.96	2120.55	470.192	174.197	194.796	143.902	1.2522	-0.825849	-2.35781	-4.49935	-4.22404	-4.16909	UP
	AB663493	3.57789e-05	26.4154	11354.4	11182.6	4797.2	309.73	403.496	266.132	1.4794	1.5729	0.993066	-3.66905	-3.17345	-3.28204	UP
	AF296428	8.43339e-05	41.228	5430.52	2892.23	2365.2	69.5643	111.352	68.8762	0.41531	-0.378107	-0.0271683	-5.82365	-5.03088	-5.2321	UP
		0.0174898	2.58144	606.976	689.937	324.249	258.685	141.912	216.407	-2.74607	-2.44575	-2.89395	-3.92887	-4.68101	-3.58043	UP
	U76382	0.00171809	11.4388	1182.58	1013.86	254.004	69.5297	64.9918	45.3175	-1.78384	-1.89044	-3.24621	-5.82437	-5.80768	-5.83604	UP
	JX120208	0.0331454	16.106	579.3	609.454	368.533	7.63998	40.7379	100.707	-2.8134	-2.6247	-2.70926	-9.01035	-6.48156	-4.68402	UP
	AF296662	0.00639009	4.21334	258.904	180.584	66.7358	32.2011	45.6061	28.5887	-3.9753	-4.37954	-5.17452	-6.93488	-6.31871	-6.50066	UP
	XM_006543031	0.00224124	15.0911	1427.04	909.176	302.418	34.9054	68.7887	47.8529	-1.51276	-2.04766	-2.99451	-6.81854	-5.72576	-5.7575	UP
		0.00283584	11.0546	1639.29	1105.49	324.528	64.1608	92.3234	73.9683	-1.31271	-1.7656	-2.89271	-5.9403	-5.30124	-5.1292	UP
	XM_006535368	0.0287496	8.31328	268.313	816.442	123.322	30.4909	96.2485	16.1257	-3.92379	-2.20287	-4.28862	-7.01362	-5.24117	-7.32675	UP
	EU568236	0.000443502	6.33865	13804.1	8145.23	5037.14	1339.26	1614.42	1035.18	1.76124	1.11567	1.06348	-1.5567	-1.17306	-1.32237	UP
		0.000414476	5.50582	679.276	571.289	347.655	135.66	111.287	53.8865	-2.58371	-2.71799	-2.7934	-4.86008	-5.03172	-5.58619	UP
	AJ277813	0.00142093	12.1701	3614.44	2059.16	1260.63	124.593	203.512	206.605	-0.172008	-0.868234	-0.934979	-4.98284	-4.16089	-3.6473	UP
	AF296436	0.00104072	14.054	5437.07	3070.67	2420.8	166.705	361.222	243.345	0.417048	-0.291735	0.00635815	-4.56277	-3.33312	-3.41118	UP
		0.0312232	2.78541	192.961	418.323	115.372	91.8092	103.359	45.7058	-4.3994	-3.1676	-4.38476	-5.42335	-5.13835	-5.82373	UP
	M54977	0.00329158	15.9871	5111.89	3178.44	1573.56	98.3209	291.443	219.767	0.328075	-0.24197	-0.615099	-5.3245	-3.64279	-3.55821	UP
	BC082779	0.0430501	2.5885	1294.15	1100.46	285.645	384.701	316.557	193.846	-1.65377	-1.77217	-3.07683	-3.35633	-3.52354	-3.73927	UP
	HF569767	0.00197811	15.3142	1694.56	837.932	325.971	40.8115	71.8758	44.217	-1.26487	-2.16538	-2.88631	-6.59302	-5.66243	-5.87151	UP
		0.00762856	2.39848	366.244	456.511	309.079	142.959	211.65	124.579	-3.4749	-3.04156	-2.96308	-4.78446	-4.10432	-4.37712	UP
	AF193442	0.00731698	7.75216	1504.3	1327.29	453.355	91.6275	112.886	189.057	-1.43669	-1.50181	-2.41041	-5.42621	-5.01113	-3.77536	UP
		0.00681745	11.4335	491.941	318.147	515.857	23.0991	40.1822	58.5725	-3.04922	-3.56252	-2.22408	-7.41416	-6.50137	-5.46588	UP
	U88691	0.00094555	11.6469	2157.87	1663.64	871.349	219.987	151.037	59.9725	-0.916173	-1.17594	-1.4678	-4.16265	-4.5911	-5.43181	UP
	X75105	0.00279283	15.4766	9559.7	3428.91	1867.92	295.279	187.502	300.25	1.23118	-0.132537	-0.367693	-3.73799	-4.2791	-3.10802	UP
	XM_006529071	0.00126546	7.52517	820.083	768.439	396.015	138.689	103.727	40.972	-2.31194	-2.29028	-2.6055	-4.82821	-5.13322	-5.98147	UP
	AF466768	0.00105064	5.09201	16359.2	8570.45	5682.99	1952.48	2180.71	1426.53	2.00625	1.18908	1.23752	-1.01283	-0.739277	-0.859747	UP
	HF569772	4.01291e-05	12.1621	3803.12	3746.92	1611.83	260.024	266.598	185.366	-0.0985994	-0.00458241	-0.580424	-3.92142	-3.77134	-3.80381	UP
		8.21736e-06	7.80842	542.957	446.562	265.311	55.7279	58.2409	41.899	-2.90687	-3.07336	-3.18337	-6.14359	-5.9659	-5.94919	UP
	U20820	0.00343132	21.1062	2843.51	1584.02	554.498	60.0512	42.9385	103.683	-0.518106	-1.2467	-2.11987	-6.0358	-6.40566	-4.642	UP
		0.00761438	2.40641	234.247	296.613	234.475	104.562	124.009	90.7436	-4.11968	-3.66363	-3.36162	-5.2357	-4.87556	-4.83431	UP
	X87746	0.0470048	12.3613	795.027	240.474	396.515	58.5584	7.86518	87.7016	-2.35671	-3.96634	-2.60368	-6.07212	-8.85438	-4.8835	UP
	AK082142	0.000588222	34.4785	445.643	534.8	224.093	8.90588	8.86383	16.6131	-3.19182	-2.81322	-3.42696	-8.78916	-8.68193	-7.28379	UP
	JX420695	0.00260777	30.5574	21425	22173.1	2956.36	369.96	430.795	310.828	2.39544	2.56045	0.294693	-3.41269	-3.079	-3.05807	UP
	JX420719	0.00185103	9.03208	2875.21	1522.38	707.503	141.18	220.878	135.652	-0.502115	-1.30396	-1.76832	-4.80253	-4.04276	-4.25427	UP
		0.000730676	5.91448	720.872	629.799	325.704	137.678	103.691	50.3869	-2.49797	-2.57732	-2.88749	-4.83876	-5.13372	-5.68306	UP
	AF303856	0.00673996	5.90569	5090.4	2030.48	1554.83	336.108	692.76	337.248	0.321999	-0.88847	-0.632373	-3.55114	-2.39365	-2.94037	UP
	XM_006535594	0.000720045	4.58105	546.962	336.771	202.398	84.1347	90.8048	51.0869	-2.89627	-3.48045	-3.57386	-5.54929	-5.32516	-5.66315	UP
	AJ249823	0.0460817	2.02901	898.109	427.532	244.51	278.053	259.349	156.862	-2.18082	-3.13618	-3.30117	-3.82471	-3.81111	-4.04468	UP
		0.000650626	12.243	15843.8	7814.7	5059.81	619.395	793.814	698.79	1.96006	1.0559	1.06996	-2.66921	-2.1972	-1.88932	UP
		0.00181342	2.01488	1236.36	1302.85	631.771	590.227	500.487	423.869	-1.71968	-1.52862	-1.93165	-2.7388	-2.86267	-2.61056	UP
	XM_006544082	0.000987609	21.2391	8703.09	6836.8	2176.79	214.947	213.955	295.849	1.09575	0.863034	-0.146927	-4.19608	-4.0887	-3.12932	UP
	XM_006543292	0.000910378	9.25359	14725.4	10236.5	9172.36	1561.36	851.632	1320.7	1.85445	1.44536	1.92817	-1.33533	-2.09577	-0.97095	UP
	L08209	0.0185744	12.9849	969.321	94.0379	279.276	31.3388	23.2375	16.0695	-2.07073	-5.3209	-3.10936	-6.97404	-7.29148	-7.33178	UP
	HQ446551	0.0241083	10.0745	1250.67	523.231	297.933	189.371	62.349	16.2531	-1.70308	-2.84477	-3.01607	-4.37885	-5.86757	-7.31539	UP
		0.00968055	5.02138	661.393	415.549	250.081	147.632	108.64	34.0653	-2.6222	-3.1772	-3.26866	-4.73806	-5.06645	-6.24781	UP
		0.0173725	6.98874	186.661	159.907	35.8683	21.5234	8.22799	17.8246	-4.44729	-4.55498	-6.07027	-7.51609	-8.78932	-7.18224	UP
	BC019489	0.002965	13.7522	8800.62	32971	10112.4	1169.47	1215.35	798.878	1.11182	3.13284	2.06892	-1.75228	-1.58271	-1.69621	UP
	GU599645	0.0132281	2.6737	274.917	196.178	79.9134	79.2571	74.2529	38.5629	-3.88871	-4.26005	-4.91455	-5.63545	-5.61548	-6.06889	UP
		0.00930064	4.14851	16304.2	6397.71	8000.22	3662.91	2168.48	1481.02	2.00139	0.767268	1.73091	-0.105148	-0.747395	-0.805661	UP
	M61952	0.000581473	21.6401	6665.62	5605.88	1613.26	177.593	188.837	178.521	0.710959	0.576653	-0.579146	-4.47149	-4.26886	-3.85808	UP
		0.000201233	12.0537	29210.7	18944.4	13891.4	1422.78	1928.3	1610.24	2.84264	2.33341	2.52699	-1.46943	-0.916748	-0.684975	UP
	X87228	0.00200692	14.9365	3659.5	1946.92	696.878	156.976	156.109	61.195	-0.154136	-0.949094	-1.79015	-4.64953	-4.54345	-5.4027	UP
	JX120343	0.0263122	5.35003	1669.12	501.095	241.843	91.5977	110.024	131.914	-1.28669	-2.90713	-3.31698	-5.42668	-5.04818	-4.29458	UP
	U29631	0.00306277	11.2129	500.09	566.544	116.068	36.3791	38.0059	16.9795	-3.02552	-2.73003	-4.37608	-6.75889	-6.58171	-7.25231	UP
	JX120344	0.0321632	17.5568	3427.97	196.241	273.934	40.5502	19.7509	42.7906	-0.248428	-4.25959	-3.13723	-6.60229	-7.52601	-5.91882	UP
	S60946	2.1987e-05	18.8472	3294.61	2840.21	1502.54	154.456	165.567	82.6516	-0.305672	-0.404291	-0.681722	-4.67287	-4.45859	-4.96906	UP
		0.000689886	2.80003	312.154	230.825	148.214	104.244	89.565	52.4389	-3.70545	-4.02542	-4.02338	-5.2401	-5.345	-5.62547	UP
		0.014799	5.8472	95.4116	142.007	37.9716	17.0202	8.01613	18.9839	-5.41547	-4.72626	-5.98806	-7.85474	-8.82696	-7.09133	UP
	U18569	1.92091e-05	37.0948	18379	18559.1	17394.4	525.179	582.789	382.227	2.17421	2.30377	2.85143	-2.90726	-2.64303	-2.75975	UP
		0.0109401	4.6177	103.242	182.321	39.4413	19.957	19.2819	19.7202	-5.30168	-4.36574	-5.93328	-7.6251	-7.56068	-7.03644	UP
	U23092	0.000336053	6.57486	882.782	709.565	475.742	150.001	121.474	57.9121	-2.20565	-2.40528	-2.34088	-4.71509	-4.90535	-5.48224	UP
	S60874	0.000762676	7.07687	5820.45	2908.65	2303.33	475.71	644.539	361.143	0.515349	-0.369937	-0.0654068	-3.04998	-2.49774	-2.84161	UP
	X66649	0.000439067	86.6983	838.918	1827.43	1032.68	16.4494	8.28292	17.9454	-2.27918	-1.04047	-1.22273	-7.90396	-8.77972	-7.1725	UP
		0.00924717	4.42879	703.124	238.264	201.913	70.6748	92.0795	60.2231	-2.53393	-3.97965	-3.57732	-5.8008	-5.30505	-5.42579	UP
	X63811	0.000198363	14.7637	2160.95	2139.01	983.43	119.396	96.1497	123.843	-0.914113	-0.813347	-1.29323	-5.04431	-5.24265	-4.38567	UP
	AF163743	0.000184765	18.3548	5773.37	4668.68	2553.36	182.136	256.696	239.585	0.503632	0.312726	0.0832672	-4.43505	-3.82594	-3.43364	UP
	AF296422	0.000891237	15.9589	29253.1	16043.9	15041.8	827.853	1721.96	1226.26	2.84474	2.09366	2.64178	-2.25069	-1.08003	-1.07798	UP
		0.0189648	20.9998	910.241	316.349	2169.96	29.1011	99.7599	23.3914	-2.16146	-3.5707	-0.151458	-7.08092	-5.18947	-6.79013	UP
	HF569556	0.00334284	16.9412	1183.34	2111.62	429.666	38.7058	88.0119	65.2373	-1.78292	-0.831941	-2.48784	-6.66944	-5.37023	-5.31041	UP
		0.0167837	21.6258	160.801	109.588	571.811	6.77601	8.35269	17.7164	-4.66243	-5.10013	-2.07552	-9.18348	-8.76762	-7.19102	UP
	XM_006544082	7.27465e-06	34.7506	8699.85	9192.27	6403.11	234.012	243.167	215.816	1.09521	1.29013	1.40965	-4.07348	-3.90406	-3.58438	UP
	XM_006544503	0.000591596	13.6404	2278.22	1012.82	829.826	111.503	74.9394	90.8723	-0.837873	-1.8919	-1.53825	-5.14299	-5.60221	-4.83227	UP
	FN652764	0.00160712	6.44657	941.806	613.383	316.954	75.4179	130.702	69.7811	-2.11228	-2.61543	-2.92678	-5.70709	-4.79973	-5.21327	UP
	U30243	0.00218573	8.37157	6081.99	5494.31	2557.41	355.781	712.673	578.17	0.578762	0.547649	0.0855579	-3.46908	-2.35276	-2.16269	UP
	XM_006543292	0.00218755	10.3519	7810.65	7624.36	8231.32	1039.5	486.496	879.412	0.939661	1.02033	1.772	-1.92225	-2.90358	-1.55764	UP
	JX120262	0.000582198	12.3152	1931.28	1514.18	1017.08	84.3971	154.561	122.861	-1.07622	-1.31175	-1.2447	-5.5448	-4.55783	-4.39716	UP
	XM_006519848	0.00147435	3.2671	729.583	937.372	481.353	282.188	182.87	184.108	-2.48064	-2.00359	-2.32396	-3.80341	-4.31519	-3.81362	UP
		0.00616826	6.87726	457.166	241.46	159.275	55.7754	61.9546	15.7433	-3.15499	-3.96043	-3.91953	-6.14236	-5.87672	-7.36137	UP
	AF137621	0.0284288	14.8442	2835.96	774.232	399.512	34.5368	41.2706	189.364	-0.521944	-2.27945	-2.59282	-6.83386	-6.46282	-3.77302	UP
		8.87195e-05	12.5457	1382.72	992.36	505.717	84.1027	87.529	48.0458	-1.55827	-1.92135	-2.25273	-5.54984	-5.37817	-5.7517	UP
	XM_006519845	0.000186618	3.28917	2010.81	1968.17	993.843	611.316	472.636	385.026	-1.01801	-0.933435	-1.27804	-2.68815	-2.94527	-2.74922	UP
		0.00847374	3.77436	807.282	455.827	292.647	223.838	131.073	68.7035	-2.33464	-3.04373	-3.04189	-4.13761	-4.79563	-5.23572	UP
	AY172866	0.00666102	7.46033	2169.48	938.453	363.001	127.508	115.399	121.745	-0.908431	-2.00193	-2.73108	-4.94948	-4.97937	-4.41032	UP
	AK050906	0.0058878	2.56598	4394.03	5613.43	2230.31	2096.53	1634.72	956.191	0.109764	0.578596	-0.111881	-0.910133	-1.15503	-1.43688	UP
	BC080787	4.28421e-05	59.8226	28566.2	32991	10494.4	423.43	427.795	256.674	2.81046	3.13371	2.12241	-3.21794	-3.08909	-3.33424	UP
	HQ015080	0.00231466	15.37	7894.21	7711.28	1503.46	372.131	351.215	194.1	0.955013	1.03668	-0.680838	-3.40426	-3.37365	-3.73738	UP
	U22990	0.0162307	11.0121	1941.98	429.552	299.643	79.4657	30.1701	78.576	-1.06825	-3.12938	-3.00781	-5.63166	-6.91481	-5.04202	UP
	XM_006544502	0.00839837	8.70541	5035.14	1328.39	941.997	169.686	277.951	203.796	0.306251	-1.50061	-1.35533	-4.5372	-3.71118	-3.66706	UP
	XM_357633	0.00515751	21.6729	1282.44	2304.82	339.049	27.5253	60.6569	59.3422	-1.66689	-0.705631	-2.82956	-7.16124	-5.90726	-5.44705	UP
	JX120203	0.000280831	6.95938	19606.5	12540.6	7644.38	1735.52	2151.36	1503.12	2.26748	1.73824	1.66527	-1.18277	-0.758825	-0.784296	UP
		0.0262537	3.49653	703.022	642.553	331.111	242.135	81.701	178.009	-2.53414	-2.5484	-2.86374	-4.02425	-5.47758	-3.86223	UP
	D14730	0.000234985	6.59979	343.653	479.055	318.08	61.7526	62.348	47.6172	-3.56676	-2.97202	-2.92167	-5.99549	-5.86759	-5.76463	UP
	L14742	0.00250548	11.8918	1530.53	747.458	311.652	65.3963	94.4583	34.5427	-1.41175	-2.33022	-2.95112	-5.91279	-5.26825	-6.22773	UP
	U29593	0.0128647	8.2186	1024.46	334.376	111.96	47.1381	46.4923	31.7277	-1.99091	-3.49074	-4.42807	-6.3851	-6.29094	-6.35037	UP
	HF569387	0.000269047	6.45792	742.775	612.013	571.296	120.093	88.6858	91.1211	-2.45478	-2.61865	-2.07682	-5.03591	-5.35923	-4.82832	UP
	AF296435	0.0153287	4.78156	1590.31	962.519	315.001	127.878	244.08	142.218	-1.35648	-1.9654	-2.9357	-4.9453	-3.89865	-4.18607	UP
	U18577	0.0255149	2.50484	7271.31	9514.02	2567.91	2769.94	2757.28	1489.55	0.836434	1.33977	0.0914698	-0.508285	-0.400832	-0.797372	UP
	DQ372749	7.79776e-05	19.1969	1650.65	1725.91	1005.5	103.495	97.011	40.5892	-1.30275	-1.12293	-1.26121	-5.2505	-5.22978	-5.99501	UP
	AY081860	0.00951553	8.68311	500.363	343.106	97.9834	23.1771	61.1657	18.2416	-3.02473	-3.45356	-4.62045	-7.40929	-5.89521	-7.14887	UP
	EU817848	0.00222241	29.6743	4996.07	2625.11	4783.52	98.9222	311.329	78.4619	0.295012	-0.517911	0.988945	-5.3157	-3.54756	-5.04412	UP
		0.000508418	7.45048	329.12	241.546	167.464	42.5828	44.1474	17.2336	-3.62909	-3.95992	-3.8472	-6.53172	-6.36561	-7.23088	UP
		0.00150241	2.01503	689.526	710.512	389.1	316.114	364.581	203.466	-2.5621	-2.40336	-2.63092	-3.63962	-3.31976	-3.66939	UP
	AF296432	0.00185116	9.48062	10196.5	7565.48	4504.75	503.66	903.749	901.683	1.32422	1.00914	0.902321	-2.96762	-2.01008	-1.52156	UP
		0.0002231	11.7332	1747.37	1475.15	814.83	181.876	90.6106	79.4098	-1.2206	-1.34942	-1.56456	-4.43711	-5.32825	-5.02679	UP
	AF303881	0.00568183	6.56969	5034.18	4062.87	1945.35	338.839	611.923	681.12	0.305975	0.11221	-0.3091	-3.53947	-2.57265	-1.92627	UP
	M34528	0.00153351	10.2163	2021.25	2330.95	919.293	285.204	190.63	75.1913	-1.01053	-0.689372	-1.39053	-3.78807	-4.25523	-5.10554	UP
	AB159942	0.0113753	4.92617	804.811	422.475	204.599	58.7954	116.047	85.8389	-2.33906	-3.15335	-3.55825	-6.06629	-4.97129	-4.91448	UP
	X59193	0.00718277	18.9394	1541.66	296.79	232.751	20.5089	21.3899	35.9641	-1.4013	-3.66277	-3.37227	-7.58575	-7.411	-6.16955	UP
	XR_389711	0.0123038	4.89529	464.798	349.171	156.271	112.271	78.2356	24.7721	-3.1311	-3.42828	-3.947	-5.13307	-5.54011	-6.70739	UP
	U22906	0.003734	31.9593	548.989	544.365	169.741	7.08133	8.72555	25.3123	-2.89093	-2.78764	-3.82772	-9.1199	-8.70461	-6.67627	UP
	L20961	0.00585607	6.5827	300.037	230.316	78.3241	51.9345	22.0761	16.6569	-3.76257	-4.0286	-4.94353	-6.2453	-7.36545	-7.27999	UP
		0.00184288	2.11705	5187.04	6050.54	3510.02	2453.4	2884.44	1651.16	0.349131	0.686776	0.542352	-0.683354	-0.335783	-0.648776	UP
	AB734727	0.00202136	18.3133	1756.84	1297.82	420.246	36.4912	94.9888	45.2983	-1.2128	-1.53419	-2.51982	-6.75445	-5.26018	-5.83665	UP
	U29575	0.000113551	16.3742	2752.37	2759.28	1037.41	122.686	137.611	106.982	-0.565109	-0.445995	-1.21614	-5.00509	-4.72541	-4.59681	UP
	BC048373	1.76576e-05	3.15089	8289.4	6746.69	4890.79	2434.55	2164.44	1670.02	1.02549	0.843893	1.02094	-0.694485	-0.750085	-0.632387	UP
	DQ372760	0.000229567	29.9565	6497.71	12000.7	8610.08	419.8	295.806	202.414	0.67415	1.67476	1.8369	-3.23036	-3.62135	-3.67687	UP
	JX120264	0.00704679	12.4514	3451	783.352	498.812	80.2917	95.008	92.1592	-0.238768	-2.26256	-2.27256	-5.61674	-5.25988	-4.81198	UP
		0.00576253	2.32998	1795.56	1174.22	665.361	493.988	574.708	393.167	-1.18135	-1.67859	-1.85692	-2.99559	-2.66318	-2.71904	UP
	M77017	0.0254309	2.71437	181.716	154.646	46.2665	55.6346	45.507	25.8439	-4.48603	-4.60324	-5.70302	-6.14601	-6.32184	-6.64629	UP
	AM910933	0.000215214	8.19051	75183.4	73138.9	49564.4	6833.91	9550.74	7648.77	4.20656	4.28228	4.36211	0.794573	1.39154	1.56297	UP
	U18562	0.000490526	15.31	4456.82	3497.79	3626.57	201.554	274.883	286.18	0.130234	-0.103843	0.589479	-4.2889	-3.72719	-3.17726	UP
		0.000791162	14.5913	13650.7	7423.33	6232.72	425.798	759.168	632.985	1.74512	0.981779	1.37074	-3.2099	-2.26158	-2.03201	UP
		0.000886755	7.79695	1630.75	2524.99	738.387	218.728	210.278	140.362	-1.32024	-0.574011	-1.70668	-4.17093	-4.11371	-4.20503	UP
		0.00685776	2.38708	2456.56	2834.63	1089.89	1093.69	942.244	544.928	-0.729141	-0.407128	-1.14494	-1.84894	-1.9499	-2.24811	UP
	AF303846	0.0060049	6.9205	523.184	198.13	169.244	27.4847	45.8786	42.2467	-2.96039	-4.24577	-3.83195	-7.16336	-6.31011	-5.93727	UP
	AF072828	0.00509701	49.2992	5848.56	4024.46	569.808	34.8301	121.931	26.527	0.522299	0.0985088	-2.08058	-6.82166	-4.89994	-6.60865	UP
	GQ984290	0.00342708	8.80994	11516.3	31479.9	14384.5	1783.89	2266.75	1898.21	1.49983	3.06607	2.57732	-1.14311	-0.683453	-0.44761	UP
		0.043342	2.06781	752.956	791.533	327.643	506.923	257.239	170.459	-2.43514	-2.24757	-2.87893	-2.9583	-3.8229	-3.92476	UP
	XM_006519777	0.0014089	4.34269	984.068	1341.6	651.834	270.099	182.598	214.428	-2.04895	-1.48633	-1.88655	-3.86658	-4.31733	-3.59369	UP
	XM_006543291	0.0205486	2.60245	608.839	552.553	187.63	197.05	202.778	90.2043	-2.74165	-2.7661	-3.68317	-4.32151	-4.16611	-4.84291	UP
	AJ278076	0.0137028	52.5366	1357.76	1463.54	64.2858	6.92852	8.37203	15.2853	-1.58455	-1.36083	-5.22848	-9.15138	-8.76428	-7.40397	UP
	AK006737	0.00129342	3.37955	391.396	410.771	202.212	134.62	80.2765	78.4401	-3.37908	-3.19388	-3.57519	-4.87118	-5.50295	-5.04452	UP
	X00697	0.00087995	2.12006	126.391	123.18	77.2047	54.1248	64.7132	36.2456	-5.00982	-4.93145	-4.9643	-6.1857	-5.81387	-6.1583	UP
		0.000192069	13.8945	8701.8	4894.83	3976.9	356.716	492.925	361.45	1.09553	0.380971	0.722518	-3.46529	-2.88464	-2.84038	UP
	M83037	0.000858861	34.7686	12543.3	5019.03	4010.16	141.582	165.991	257.234	1.62306	0.41712	0.734533	-4.79843	-4.4549	-3.3311	UP
	Z25442	0.00233048	32.7683	2988.03	777.26	632.018	43.6597	20.9947	45.8056	-0.446585	-2.27382	-1.93109	-6.49569	-7.43791	-5.82059	UP
	FM179740	0.000417661	12.755	25280.8	18076.1	12444.6	1060.07	1887.9	1378.19	2.63419	2.26572	2.36831	-1.89398	-0.94729	-0.909475	UP
	AY171990	0.00115753	10.4348	2327.91	996.945	625.401	128.717	143.983	69.373	-0.806744	-1.9147	-1.94627	-4.93586	-4.6601	-5.22173	UP
	AY351698	6.50926e-07	33.3503	15377.2	14657.8	8819.39	396.892	450.226	301.837	1.91694	1.96331	1.87155	-3.31132	-3.01536	-3.10041	UP
	AF296424	0.00104093	16.511	6300.24	4044.45	1772.99	155.59	286.6	226.534	0.629626	0.105657	-0.44294	-4.66231	-3.66697	-3.51445	UP
	AF296437	0.00170749	7.81711	17470.7	8004.32	7629.77	1088.87	1535.8	1344.27	2.10108	1.09049	1.66251	-1.85531	-1.24508	-0.945424	UP
	X67625	0.00374434	14.5453	6054.54	6383.14	1025.69	294.013	252.114	174.899	0.572235	0.763979	-1.23253	-3.74418	-3.85193	-3.88766	UP
	S74547	0.00153107	6.46444	8326.69	4083.78	2630.13	643.971	831.498	622.274	1.03196	0.119617	0.126006	-2.61307	-2.13029	-2.05663	UP
	X80960	0.00941388	8.69152	838.258	219.77	153.679	51.6123	24.7081	34.0307	-2.28032	-4.09622	-3.97114	-6.25428	-7.20295	-6.24927	UP
	X96776	0.0453024	6.44028	614.271	149.104	50.0533	20.6747	48.7402	17.1408	-2.72884	-4.6559	-5.58952	-7.57413	-6.22282	-7.23867	UP
		0.00953952	5.05092	129.846	145.837	121.976	48.7988	15.4284	23.9617	-4.97091	-4.68786	-4.30446	-6.33515	-7.88235	-6.75538	UP
	AY158221	0.0413396	2.13721	212.562	128.262	119.33	120.987	74.2582	37.3336	-4.25983	-4.87312	-4.3361	-5.02522	-5.61538	-6.11563	UP
	EU359471	0.00956142	6.29741	1583.81	781.712	299.423	163.431	158.674	57.6103	-1.36238	-2.26558	-3.00887	-4.59139	-4.51994	-5.48978	UP
	DQ372793	2.62735e-05	20.0814	2426.33	2513.03	1397.59	125.195	136.407	62.017	-0.747005	-0.580862	-0.786183	-4.97589	-4.73808	-5.38344	UP
	AJ131195	0.00159468	24.6113	358.279	693.248	158.568	20.3099	8.55241	15.3079	-3.50663	-2.43884	-3.92595	-7.59981	-8.73353	-7.40183	UP
	AJ277812	0.00136187	5.87008	11208.5	7094.96	3230.17	1093.12	1310.2	892.431	1.46074	0.916507	0.422481	-1.84969	-1.47429	-1.53644	UP
	DQ372800	2.61664e-06	37.0086	18525.3	18116.5	13321.8	460.861	546.945	352.185	2.18564	2.26894	2.46659	-3.09573	-2.73461	-2.87785	UP
	HF569764	0.000523619	14.7496	873.484	859.742	884.436	50.7463	61.3354	66.931	-2.22093	-2.12831	-1.4463	-6.27869	-5.89121	-5.27343	UP
		0.000642389	7.30866	2514.65	3514.63	1160.9	310.226	365.692	233.151	-0.695421	-0.0969152	-1.05388	-3.66675	-3.31538	-3.47292	UP
	X79554	0.000178251	22.8897	13579.7	8922.12	5449.21	412.322	310.787	432.379	1.7376	1.2471	1.17692	-3.2563	-3.55008	-2.58189	UP
	AJ833571	0.00145069	30.9424	768.523	353.559	183.821	7.43753	14.37	15.8766	-2.40562	-3.41026	-3.71276	-9.0491	-7.98487	-7.34921	UP
	E05351	0.000807245	6.56294	8336.01	9168.66	3067.98	1213.15	1082.76	635.569	1.03358	1.28642	0.348161	-1.69938	-1.74936	-2.02613	UP
		0.00198908	3.36635	2792.67	3506.24	1866.95	888.675	1116.92	485.893	-0.544138	-0.100361	-0.368446	-2.14841	-1.70454	-2.41354	UP
	X06519	2.8611e-05	33.1758	19839	21953.7	19183.7	666.084	619.162	558.411	2.28449	2.54611	2.99268	-2.56436	-2.55569	-2.21285	UP
	JX120199	0.00157663	23.0559	3540.18	2438.87	807.88	158.871	52.467	68.7184	-0.201961	-0.624074	-1.57691	-4.63221	-6.11652	-5.23541	UP
	X91669	0.0107071	31.4751	1411.54	1118.57	552.866	10.3671	29.467	92.23	-1.52851	-1.74863	-2.12412	-8.56998	-6.94883	-4.81087	UP
	AY114394	0.000281658	16.5124	9232.52	4865.32	3001.03	282.208	397.144	268.87	1.18094	0.372246	0.316332	-3.80331	-3.19634	-3.26727	UP
		0.00445266	2.21527	594.507	405.66	222.824	213.433	184.667	126.225	-2.77602	-3.21195	-3.43515	-4.20629	-4.30108	-4.35819	UP
	HQ446714	0.000978196	10.2739	9843.08	5527.2	3228.21	435.434	741.913	504.547	1.27333	0.556262	0.421609	-3.17761	-2.29475	-2.35919	UP
	X05391	0.0157503	14.5688	509.493	322.208	39.2034	12.5627	10.7837	15.4621	-2.99865	-3.54422	-5.94201	-8.29284	-8.39909	-7.38737	UP
	XM_006519833	0.0270846	2.7014	555.712	638.479	387.912	396.669	169.994	104.205	-2.87337	-2.55758	-2.63533	-3.31213	-4.42052	-4.63475	UP
	AI507055	0.0302973	2.21554	1366.19	1403.91	815.891	691.605	812.802	257.627	-1.57562	-1.42084	-1.56268	-2.51012	-2.1631	-3.3289	UP
	JX120184	0.00395531	9.13321	2448.5	1630.44	973.423	106.414	208.031	231.898	-0.733885	-1.20503	-1.30799	-5.21038	-4.1292	-3.48069	UP
	U18580	3.10317e-07	43.8086	11990.8	13245	7329.37	280.811	258.396	192.034	1.55807	1.81709	1.60456	-3.81047	-3.81642	-3.75282	UP
	AF468836	0.0299875	2.39372	1760.04	1837.71	2253.32	881.137	1107.9	547.832	-1.21017	-1.03238	-0.0970764	-2.1607	-1.71624	-2.24045	UP
	X96756	0.000632964	57.726	786.26	848.298	270.147	7.32483	8.30684	15.4937	-2.3727	-2.14764	-3.15731	-9.07113	-8.77556	-7.38443	UP
	AK138686	0.00208674	3.68516	326.671	443.296	178.505	94.7612	107.163	51.192	-3.63987	-3.08394	-3.75509	-5.3777	-5.0862	-5.66019	UP
	HF569789	0.0012461	16.0941	9345.16	5840.26	4483.5	242.006	554.006	440.646	1.19844	0.635746	0.895499	-4.02503	-2.7161	-2.55456	UP
	XR_383388	0.00187641	3.60598	131.145	168.286	82.5568	32.3845	34.87	34.6327	-4.95655	-4.4813	-4.8676	-6.92669	-6.70595	-6.22397	UP
		0.00237233	12.2287	150.235	428.56	233.785	22.0406	26.7722	14.0391	-4.76049	-3.13272	-3.36587	-7.48183	-7.0872	-7.52666	UP
		0.0332516	8.96589	342.341	653.398	45.0186	42.8341	20.9901	15.64	-3.57228	-2.52425	-5.74246	-6.52323	-7.43823	-7.37087	UP
	D85126	4.02838e-05	14.8504	676.564	511.097	375.79	31.6292	44.046	28.6642	-2.58948	-2.87862	-2.68113	-6.96074	-6.36892	-6.49686	UP
		0.000182827	2.09097	11557.8	12217.9	6515.86	5476.98	5066.6	3650.36	1.50502	1.70064	1.43483	0.475244	0.476943	0.495787	UP
	U41438	0.00254563	8.86816	3430.74	4416.39	2064.48	230.73	581.426	336.478	-0.247261	0.23258	-0.22335	-4.09386	-2.64641	-2.94367	UP
	KF208101	0.00197994	9.75319	11072.6	10148.2	5618.6	568.11	1137.7	1059.64	1.44314	1.43287	1.22108	-2.7939	-1.67796	-1.28867	UP
	AY731702	3.64226e-05	31.0587	2715.35	2487.14	1247.95	72.8799	57.345	67.742	-0.584643	-0.595801	-0.949572	-5.75647	-5.98826	-5.25606	UP
		0.00826878	5.89163	171.677	329.578	117.821	51.3164	45.7918	13.9615	-4.56801	-3.5116	-4.35446	-6.26258	-6.31284	-7.53465	UP
	XR_383381	0.0452961	2.25431	554.301	545.223	176.057	276.768	138.868	121.621	-2.87704	-2.78537	-3.77501	-3.83139	-4.71229	-4.41179	UP
	U30234	0.00034329	373.139	12621.8	9246.55	3992.54	10.006	49.5968	18.1893	1.63207	1.29863	0.728178	-8.62113	-6.19768	-7.15302	UP
		0.00133503	2.9595	2354.96	3051.11	1385.94	767.727	913.496	551.321	-0.790081	-0.300956	-0.798262	-2.35947	-1.99461	-2.23129	UP
		0.00211423	12.6403	332.902	642.227	144.668	27.9911	37.9253	14.5194	-3.61261	-2.54913	-4.05831	-7.13703	-6.58477	-7.47813	UP
	FM180447	0.00213444	69.2702	1320.5	1040.83	181.381	6.79369	7.34053	15.1365	-1.6247	-1.85256	-3.73203	-9.17973	-8.95398	-7.41807	UP
	JX120299	0.0011749	19.4968	5051.89	4272.83	2089.26	110.59	317.966	174.167	0.311043	0.184905	-0.206134	-5.15485	-3.51713	-3.89371	UP
	AY498738	0.000540644	35.7358	394.792	325.86	244.891	6.8142	7.39958	13.7794	-3.36662	-3.52796	-3.29892	-9.17538	-8.94242	-7.55359	UP
		0.000307637	4.759	2658.55	3473.3	1933.68	571.431	709.976	410.969	-0.615143	-0.11398	-0.317778	-2.78549	-2.35823	-2.65515	UP
	KF017303	0.00412028	13.9479	2771.25	10647.6	2439.64	459.33	268.157	216.772	-0.555243	1.50217	0.017539	-3.10053	-3.76293	-3.578	UP
		0.000968891	57.2435	1788.08	459.735	346.433	11.8187	9.12216	14.1729	-1.18737	-3.03141	-2.79848	-8.38092	-8.64049	-7.51298	UP
	AF045501	0.00076479	16.3769	20754.1	10671.2	8510.11	549.722	944.801	831.503	2.34954	1.50536	1.82005	-2.84136	-1.94599	-1.63846	UP
	M18488	0.00914995	12.2132	1474.1	739.754	180.906	55.0347	83.6642	23.6695	-1.46595	-2.34517	-3.73582	-6.16165	-5.44332	-6.77308	UP
		0.00451874	21.0871	394.536	628.189	100.059	24.6206	7.68022	14.0767	-3.36755	-2.58102	-4.59021	-7.32213	-8.88871	-7.5228	UP
	U55589	0.000787601	11.8748	1580.58	2310.08	859.319	104.107	198.475	91.2686	-1.36533	-0.702343	-1.48786	-5.242	-4.19705	-4.82599	UP
	AY648648	0.0100934	7.26368	1160.8	293.996	196.633	71.4561	52.0628	47.3707	-1.81066	-3.67642	-3.61555	-5.78494	-6.12768	-5.77211	UP
	HF569572	0.00146529	12.8415	9859.08	4012.81	3378.91	304.241	505.847	412.83	1.27567	0.0943251	0.48743	-3.69485	-2.8473	-2.64863	UP
		0.0248654	2.21328	1397.09	889.002	431.288	549.777	385.62	234.55	-1.54335	-2.08003	-2.4824	-2.84122	-3.23882	-3.46429	UP
		0.0180196	2.46637	83.9407	36.746	34.7916	165.022	112.999	86.8973	-5.60027	-6.67656	-6.11424	-4.57741	-5.0097	-4.8968	DOWN
		0.0024338	2.50777	348.96	254.878	144.751	792.797	662.852	388.872	-3.54465	-3.88241	-4.05748	-2.31311	-2.45732	-2.73488	DOWN
		0.00602264	2.00288	48.8477	61.4307	32.3689	131.526	90.4533	66.0207	-6.38135	-5.93518	-6.21838	-4.90472	-5.33076	-5.29319	DOWN
		0.020671	2.73466	145.28	83.0921	36.6231	235.48	281.883	137.088	-4.80887	-5.49943	-6.04023	-4.06446	-3.69091	-4.23908	DOWN
		0.0265475	2.94627	55.4222	21.1942	31.6726	113.731	87.3142	96.433	-6.19917	-7.47048	-6.24975	-5.11444	-5.38172	-4.74658	DOWN
		0.0360374	2.23869	119.956	122.701	34.5769	203.4	202.326	139.646	-5.0852	-4.93707	-6.12317	-4.27574	-4.16932	-4.21241	DOWN
		0.000927945	2.3875	62.4995	48.8525	36.1499	119.154	121.548	104.384	-6.02579	-6.26571	-6.05899	-5.04724	-4.90448	-4.63228	DOWN
		0.0143859	2.17161	278.055	207.48	128.093	581.618	559.294	234.147	-3.87234	-4.17925	-4.23386	-2.75999	-2.7024	-3.46677	DOWN
	BB618686	0.00512307	2.33576	82.3021	51.2477	31.2662	141.375	143.922	83.1267	-5.62871	-6.19666	-6.26838	-4.80054	-4.66072	-4.9608	DOWN
		0.0427681	2.04547	112.282	110.965	36.7254	237.325	144.58	114.863	-5.18058	-5.08212	-6.03621	-4.0532	-4.65414	-4.49426	DOWN
		0.0130084	2.10099	350.1	201.314	130.249	448.213	503.853	379.417	-3.53994	-4.22277	-4.20979	-3.13588	-2.853	-2.7704	DOWN
		9.83542e-05	2.00328	612.202	501.002	369.761	1159.66	1064.31	743.482	-2.7337	-2.9074	-2.70446	-1.76443	-1.77415	-1.79988	DOWN
		0.00971137	2.19447	85.6879	57.7674	37.4873	177.68	148.379	74.8611	-5.57055	-6.02389	-6.00658	-4.47078	-4.61672	-5.11189	DOWN
		0.00396558	2.38718	113.536	89.9671	43.308	188.799	205.268	156.282	-5.16456	-5.38475	-5.79835	-4.38322	-4.14849	-4.05003	DOWN
		0.0253552	2.5166	175.182	125.676	44.4535	258.591	320.259	189.568	-4.53886	-4.90251	-5.76069	-3.92939	-3.50676	-3.77146	DOWN
		0.045779	2.01321	120.451	51.7699	42.1875	134.189	133.759	120.363	-5.07926	-6.18203	-5.83617	-4.8758	-4.76637	-4.42679	DOWN
		0.0104429	2.03157	415.127	286.233	158.69	687.779	655.759	352.814	-3.29416	-3.71503	-3.92484	-2.51812	-2.47284	-2.87527	DOWN
		0.00244331	3.27536	71.9108	61.6268	32.3709	217.084	235.239	99.346	-5.82343	-5.93058	-6.21829	-4.18181	-3.95188	-4.70365	DOWN
		0.00873513	2.84819	309.365	196.508	94.2322	699.858	455.923	417.491	-3.7184	-4.25762	-4.67676	-2.493	-2.99722	-2.63243	DOWN
		7.49421e-05	2.61232	252.72	279.226	152.754	688.846	636.7	440.961	-4.01017	-3.75078	-3.97985	-2.51588	-2.51539	-2.55353	DOWN
		0.027902	2.53665	52.7092	38.2604	31.2201	93.3184	83.355	132.966	-6.27158	-6.61829	-6.27051	-5.39983	-5.44866	-4.28312	DOWN
		0.023323	2.49495	114.665	46.3386	35.4882	176.576	141.666	117.824	-5.15028	-6.34193	-6.08564	-4.47977	-4.68351	-4.45754	DOWN
	KF032589	0.0239623	3.40501	29.2565	22.2012	39.9725	126.724	135.412	60.1156	-7.12088	-7.4035	-5.91397	-4.95837	-4.74865	-5.42837	DOWN
		0.0211338	2.02967	238.607	161.965	89.8351	393.527	256.793	289.109	-4.09307	-4.53653	-4.7457	-3.3236	-3.8254	-3.16257	DOWN
		0.0404821	2.26664	133.568	100.906	35.1823	172.79	184.594	174.239	-4.93013	-5.21921	-6.09813	-4.51105	-4.30165	-3.89311	DOWN
	AK020725	0.00382943	2.06475	73.7721	53.35	30.9354	129.736	118.587	70.1102	-5.78656	-6.13865	-6.28373	-4.92449	-4.94006	-5.20648	DOWN
		0.0203791	2.07448	90.5026	66.8238	39.0521	141.317	108.583	138.293	-5.49168	-5.81378	-5.94758	-4.80113	-5.06721	-4.22645	DOWN
		0.0271495	2.19919	44.688	27.319	36.9182	92.2344	74.1423	70.5532	-6.50975	-7.10424	-6.02865	-5.41669	-5.61764	-5.1974	DOWN
		0.0282123	2.08025	249.899	229.313	78.5166	450.245	373.049	242.703	-4.02637	-4.03489	-4.93999	-3.12936	-3.28664	-3.41499	DOWN
		0.022523	2.63312	27.3801	25.9919	35.8116	89.2207	96.1064	54.6112	-7.21651	-7.17608	-6.07256	-5.46462	-5.2433	-5.56691	DOWN
		0.0469949	2.97151	16.9483	25.6167	36.4724	89.8548	70.8833	65.6525	-7.9085	-7.19706	-6.04618	-5.4544	-5.68249	-5.30126	DOWN
		0.00266164	2.04675	276.037	261.46	127.234	557.186	480.065	296.252	-3.88285	-3.84562	-4.24357	-2.82191	-2.92278	-3.12736	DOWN
	BC006659	0.0425956	2.29951	42.4317	26.2394	36.412	65.8226	102.489	73.5423	-6.58449	-7.16241	-6.04857	-5.90341	-5.15054	-5.13753	DOWN
		0.028473	2.25691	703.322	369.236	188.781	914.388	1018.79	608.886	-2.53352	-3.34767	-3.67434	-2.10726	-1.83722	-2.08801	DOWN
		0.0489246	2.23155	206.467	107.522	45.8234	246.719	257.172	179.316	-4.3018	-5.12758	-5.7169	-3.9972	-3.82327	-3.85168	DOWN
		0.02403	2.06688	119.246	73.2254	40.964	136.194	173.493	134.526	-5.09377	-5.6818	-5.87863	-4.85441	-4.39113	-4.2663	DOWN
		0.0132725	2.2926	140.431	79.4679	43.4225	211.179	201.965	137.79	-4.85785	-5.56377	-5.79454	-4.2216	-4.1719	-4.23171	DOWN
		0.048848	2.0801	217.345	123.672	54.0938	256.97	299.375	171.203	-4.22772	-4.9257	-5.47752	-3.93846	-3.60405	-3.91847	DOWN
		0.0437052	2.87899	224.712	88.3067	41.9796	386.531	300.997	171.957	-4.17963	-5.41162	-5.8433	-3.34948	-3.59625	-3.91213	DOWN
		0.0106562	2.02198	64.5161	61.1718	34.7018	99.1629	106.026	108.376	-5.97998	-5.94128	-6.11797	-5.31219	-5.10158	-4.57814	DOWN
		0.0159785	2.41668	29.3293	27.2474	33.1868	92.9038	73.075	55.493	-7.11729	-7.10802	-6.18237	-5.40626	-5.63855	-5.5438	DOWN
		0.0313905	2.08698	47.3875	34.4119	33.3126	71.7037	125.593	55.1845	-6.42513	-6.77124	-6.17692	-5.77995	-4.85725	-5.55184	DOWN
		0.0414171	2.09606	121.707	52.528	37.585	145.782	129.219	118.221	-5.06429	-6.16106	-6.00283	-4.75625	-4.81619	-4.45269	DOWN
		0.0227861	2.45776	185.899	123.995	48.3805	329.959	254.797		-4.45319	-4.92194	-5.63856	-3.57778	-3.83666		DOWN
		0.0123336	2.15633	583.883	393.623	191.628	819.597	852.317	636.21	-2.80203	-3.2554	-3.65275	-2.26515	-2.09461	-2.02468	DOWN
		0.0369266	2.01673	251.498	111.76	80.9213	312.592	304.409	197.324	-4.01716	-5.07181	-4.89646	-3.65578	-3.57999	-3.71361	DOWN
		0.000870281	2.39186	158.218	115.369	101.544	358.421	325.839	218.573	-4.6858	-5.02597	-4.56896	-3.45841	-3.48185	-3.56606	DOWN
		0.00307216	2.18367	84.718	74.1703	37.8963	183.491	151.891	89.5374	-5.58697	-5.6633	-5.99093	-4.42436	-4.58297	-4.85362	DOWN
	AK032580	0.008968	2.24526	72.3733	51.0674	46.2194	190.929	127.606	79.8714	-5.81418	-6.20174	-5.70449	-4.36703	-4.83431	-5.01843	DOWN
		0.0458203	2.11416	1578.4	2407.57	690.712	3854.83	2530.3	2559.3	-1.36732	-0.642711	-1.80297	-0.0314693	-0.524769	-0.0165052	DOWN
		0.00137149	2.89845	106.451	103.718	53.8048	334.304	290.375	149.972	-5.25753	-5.17955	-5.48525	-3.5589	-3.64809	-4.10948	DOWN
		0.0083425	2.45021	69.5218	40.158	46.1871	160.243	132.836	89.6844	-5.87217	-6.54846	-5.70549	-4.61981	-4.77635	-4.85125	DOWN
		0.00618216	2.0717	94.0803	62.5677	40.0302	175.742	138.881	86.3958	-5.43575	-5.90873	-5.91189	-4.48661	-4.71215	-4.90515	DOWN
		0.0324221	2.09479	114.478	83.1667	40.4088	214.976	198.26	83.5093	-5.15264	-5.49814	-5.89831	-4.19589	-4.19861	-4.95417	DOWN
		0.0068706	2.25141	100.426	108.778	62.8475	194.901	194.156	208.383	-5.34158	-5.11082	-5.26113	-4.33732	-4.22879	-3.63494	DOWN
		0.0113155	2.09559	78.6197	44.8111	42.2015	121.348	141.9	79.9725	-5.69475	-6.39029	-5.83569	-5.02091	-4.68113	-5.01661	DOWN
		0.00206028	12.7427	23.0614	18.6639	36.5844	406.592		230.909	-7.46416	-7.65389	-6.04175	-3.27648		-3.48685	DOWN
		0.00363832	3.42616	87.1204	63.517	42.3939	304.497	158.675	196.532	-5.54663	-5.887	-5.82913	-3.69364	-4.51993	-3.71942	DOWN
		0.025137	2.42158	34.3984	45.6556	47.6145	135.01	101.305	78.1379	-6.8873	-6.36335	-5.66158	-4.867	-5.1673	-5.05009	DOWN
* mRNA with FC ≥ 2.0 and P value< 0.05 was marked
