# Supplementary material for: The p53/miRNAs/Ccna2 pathway serves as a novel regulator of cellular senescence: Complement of the canonical p53/p21 pathway
Source: Aging Cell. 2019 Mar 7;18(3):e12918. doi: 10.1111/acel.12918 (PMC6516184; doi:10.1111/acel.12918)
Supplement: Supplementary file 12 [file ACEL-18-e12918-s012.xls]

## Sheet: Sheet1
Supplementary table 6. 2(-ΔCT) values relative to internal control.
Gene Symbol	2(-ΔCT) values relative to U6 (for miRNA) or Actin (for pri-miRNA and mRNA)								P values
	Young				Old
Kidney (Fig. 1D)
miR-124	0.01252	0.01563	0.01782		0.04011	0.06745	0.06652		0.009
miR-34a	0.5446	0.4204	1.474		1.697	1.945	2.329		0.036
miR-29a	8.112	8.398	22.16		23.92	39.67	54.19		0.047
miR-29b	0.3057	0.1921	0.2434		0.4569	0.4796	0.3652		0.018
miR-29c	2.25	1.558	5.736		6.364	6.148	10.06		0.075
miR-214	0.10815	0.1534	0.2776		0.33085	0.78355	0.622		0.048
Kidney (Fig. 3C)
Ccna2	25.63	29.46	37.85		15.6343	17.4992	3.6336		0.03
Cdk1	26.78	23.61	24.83		18.3979	17.377	19.3177		0.003
E2F7	5.97	6.18	7.82		3.48051	3.29394	3.27658		0.005
Ccnb1	5.38	6.59	6.85		3.71758	3.83538	3.3291		0.005
Bub1	0.1058	0.136	0.2174		0.048139	0.122536	0.0943516		0.179
Bub1b	0.02132	0.03528	0.01955		0.019273	0.024766	0.0177905		0.427
Aukra	0.573	0.682	0.788		0.444648	0.397606	0.864436		0.524
Timp1	138.76	154.35	184.27		409.342	568.008	468.046		0.003
Vcam1	48.37	51.98	62.19		207.991	122.881	264.929		0.025
Dll1	5.436	6.252	4.668		10.4099	7.62744	7.74888		0.037
Mmp9	0.885	1.327	0.764		1.1505	3.4502	1.28046		0.274
Heart (Fig. 1E)
miR-124	0.7846	1.0517	1.3913		2.721	1.898	1.7085		0.044
miR-34a	6.635	10.22	8.515		10.862	15.27	16.98		0.048
miR-29a	47.18	128	146		161.7	141.6	143.5		0.249
miR-29b	0.3561	0.6486	0.4756		1.021	1.491	0.8874		0.034
miR-29c	6.233	13.685	10.46		20.295	18.926	15.792		0.032
miR-214	8.498	14.77	16.21		19.97	17.55	15.413		0.173
Brain (Fig. 1F)
miR-124	60.13	48.85	82.35		124.7	92.54	133.57		0.029
miR-34a	4.959	4.287	6.16		2.794	3.048	4.683		0.114
miR-29a	160.3	186.97	207.9		792.6	392.8	439.7		0.048
miR-29b	6.364	3.102	5.981		16.83	10.815	17.249		0.013
miR-29c	30.91	22.63	42.22		74.254	52.97	101.1		0.042
miR-214	0.01845	0.02725	0.01956		0.03154	0.040216	0.07542		0.117
Lung (Fig. 1G)
miR-124	0.02418	0.02782	0.01942		0.1103	0.05306	0.07716		0.028
miR-34a	0.4665	0.4204	0.5012		0.836	0.6748	0.9927		0.017
miR-29a	29.65	24.76	31.34		31.21	56.01	39.7871		0.142
miR-29b	0.2088	0.1869	0.3234		0.6113	0.5907	0.27754		0.094
miR-29c	2.694	2.266	2.25		2.7287	5.753	3.17317		0.195
miR-214	0.5614	0.6974	0.9638		0.927	0.879	0.9482		0.214
Liver (Fig. 1H)
miR-124	0.0005609	0.0007609	0.0004158		0.0005493	0.0009183	0.0007442		0.341
miR-34a	0.02164	0.0272	0.01785		0.02916	0.04095	0.047108		0.047
miR-29a	1.206	2.085	1.117		2.099	2.969	4.226		0.078
miR-29b	0.07802	0.115	0.1219		0.2207	0.2698	0.4395		0.039
miR-29c	0.24684	0.2813	0.1661		0.3103	0.3415	0.5141		0.094
miR-214	0.01458	0.01595	0.02364		0.02683	0.0261	0.0318		0.038
MEFs (Fig. 1I)
miR-124	0.001145	0.001114	0.002	0.001478	0.002388	0.002197	0.0037686	0.0032	0.014
miR-34a	0.4796	0.5035	0.86196	0.72205	1.007	1.149	2.067	1.434	0.022
miR-29a	8.877	10.56	12.2	11.622	12.82	15.78	18.6416	16.2243	0.011
miR-29b	0.0819	0.08657	0.07718	0.0987	0.05791	0.09876	0.1075	0.04678	0.613
miR-29c	0.6507	0.6974	0.753	0.7834	1.072	1.516	1.8736	1.0676	0.015
miR-214	4.981	5.187	6.183	7.328	8.7575	7.8085	11.8672	9.661	0.012
MEFs (Fig. 3E)
Ccna2	15.26	18.37	21.68	19.46	4.85268	3.25149	8.86712	5.29312	< 0.001
Cdk1	28.37	17.65	23.12	19.68	3.43277	12.5033	4.23096	2.93888	0.002
E2F7	1.175	0.911	1.054	0.956	0.099875	0.195774	0.164424	0.108347	< 0.001
Ccnb1	0.1098	0.0472	0.0826	0.0668	0.0125172	0.0211928	0.0153636	0.0148964	0.004
Bub1	0.3462	0.2836	0.3187	0.3925	0.0526224	0.0618248	0.0471676	0.0660708	< 0.001
Bub1b	0.007126	0.006534	0.008538	0.005681	0.00212355	0.00388773	0.00160514	0.00204516	0.001
Aukra	4.116	3.235	3.876	2.523	1.66286	1.54309	1.21706	1.00499	0.002
Timp1	90.14	78.25	62.76	82.47	203.716	83.6492	84.1612	117.52	0.179
Vcam1	12.783	10.245	15.688	11.476	10.6738	30.5813	18.3393	16.0626	0.195
Dll1	6.928	4.763	6.129	5.047	5.99272	6.42052	6.95029	5.61226	0.396
Mmp9	0.2785	0.1749	0.3028	0.2177	0.177126	0.380058	0.221044	0.25246	0.796
MEFs (SFig. 4A)
pri-miR124a-1	0.004337	0.001782	0.002418	0.003576	0.0138042	0.0064423	0.00939021	0.0103401	0.005
pri-miR124a-2	0.05946	0.08778	0.06156	0.047643	0.2479	0.319696	0.276854	0.157344	0.002
pri-miR29a	0.0156	0.009403	0.0115	0.008735	0.02535	0.0174116	0.0227739	0.0132487	0.036
pri-miR29b-1	0.01756	0.02466	0.02035	0.02187	0.0282936	0.0578069	0.056166	0.0282123	0.043
pri-miR29b-2	0.006477	0.005366	0.00264	0.005174	0.0289399	0.0169171	0.0139692	0.0119135	0.016
pri-miR29c	0.001507	0.002149	0.00232	0.0029163	0.003209	0.00497415	0.0056144	0.00577427	0.007
pri-miR34a	0.0115	0.006955	0.008362	0.007628	0.02952	0.0252757	0.0364918	0.014272	0.01
NIH/3T3 (SFig. 1C)
miR-124	0.002507	0.001053	0.001172		0.005263	0.00421	0.00352772		0.016
miR-34a	0.1684	0.2639	0.1124		0.8888	0.71605	0.393288		0.033
miR-29a	14.32	16.74	19.65		30.06	25.5446	33.4895		0.01
miR-29b	0.1358	0.2363	0.1926		0.183	0.582	0.346341		0.202
miR-29c	0.9727	0.7111	0.8235		1.84	1.482	1.81516		0.003
miR-214	1.636	3.178	2.714		5.464	8.218	7.86571		0.009
p21 deficient MEFs (Fig. 6D)
miR-124	0.0007411	0.000675	0.000512		0.001942	0.001293	0.002423		0.021
miR-34a	0.06121	0.07417	0.05563		0.244	0.2156	0.1545		0.006
miR-29a	0.4444	0.5267	0.4559		1.165	1.098	0.861		0.004
miR-29b	0.02687	0.03148	0.02336		0.06898	0.05289	0.09334		0.021
miR-29c	0.01144	0.01735	0.01537		0.02368	0.02742	0.02658		0.006
p21 deficient NIH/3T3 (SFig. 5B)
miR-124	0.0006095	0.0008513	0.0008454		0.001603	0.0019782	0.001238		0.021
miR-34a	0.005299	0.003988	0.003308		0.008753	0.008609	0.007041		0.008
miR-29a	0.1768	0.1917	0.1586		0.2349	0.264546	0.385398		0.064
miR-29b	0.00132	0.001562	0.001453		0.003367	0.00236	0.002097		0.042
miR-29c	0.00684	0.006336	0.00519		0.010816	0.008512	0.00843		0.027
Gene Symbol	2(-ΔCT) values relative to Actin								P values
	siNC				sip53
(SFig. 4G)
pri-miR124a-1	0.002164	0.003401	0.001501	0.002362	0.0004743	0.001736	0.00129739	0.0007745	0.037
pri-miR124a-2	0.01792	0.02452	0.0265	0.02167	0.007856	0.006434	0.019338	0.00724038	0.013
pri-miR29a	0.004845	0.00549	0.002933	0.006521	0.0021536	0.0019548	0.00274307	0.00259816	0.016
pri-miR29b-1	0.04561	0.03901	0.02541	0.04024	0.016691	0.01884	0.0133276	0.0152487	0.003
pri-miR29b-2	0.004544	0.00637	0.002759	0.005448	0.001782	0.00244711	0.00238929	0.00212338	0.016
pri-miR29c	0.002091	0.00552	0.003217	0.003668	0.001314	0.00156317	0.00248463	0.00137389	0.044
pri-miR34a	0.001897	0.001767	0.002167	0.00146999	0.0007759	0.000790849	0.00107993	0.000626573	0.001
Gene Symbol	2(-ΔCT) values relative to U6 or Actin												P values	P values
	DMSO				PFTa				Tenovin-1				(PFTa/DMSO)	(Tenovin-1/DMSO)
(SFig. 4C)
miR-29a	6.105	5.285	7.972	5.437	4.95859	2.93141	3.16991	5.24616	8.94113	9.66576	9.86703	8.1253	0.048	0.018
miR-29b	0.047	0.07356	0.03879	0.053219	0.0281431	0.0278704	0.0276189	0.0408936	0.0673888	0.0858633	0.0666617	0.0992902	0.035	0.049
miR-29c	0.3201	0.5652	0.7288	0.87824	0.374318	0.380738	0.153521	0.361642	0.438632	1.30099	0.988976	1.60545	0.059	0.147
miR-34a	0.2025	0.2769	0.1679	0.21828	0.134268	0.067416	0.144535	0.177789	0.300414	0.456005	0.30431	0.253765	0.042	0.073
miR-124	0.006177	0.007572	0.006306	0.0080683	0.00330337	0.00570042	0.00414902	0.00345836	0.0129401	0.0106442	0.025097	0.0201182	0.007	0.023
(SFig. 4D)
pri-miR29a	0.003773	0.00304	0.002501	0.0045573	0.00284	0.00156316	0.00224721	0.00169244	0.00615582	0.00424865	0.00473044	0.00577655	0.041	0.031
pri-miR29b-1	0.04904	0.04123	0.03826	0.04809	0.0176206	0.0335315	0.036347	0.0125034	0.0847786	0.0673938	0.0689583	0.0752584	0.025	0.001
pri-miR29b-2	0.003151	0.004011	0.00167691	0.003262	0.00097447	0.0024485	0.00145891	0.00066473	0.00775767	0.00795885	0.00463375	0.00552634	0.039	0.011
pri-miR29c	0.003496	0.004704	0.002705	0.003072	0.0006135	0.0026801	0.00390499	0.000426824	0.00680138	0.00838447	0.00558783	0.00505998	0.144	0.013
pri-miR34a	0.003065	0.002521	0.003258	0.002275	0.0007454	0.00130205	0.00255415	0.000352011	0.00529943	0.00591793	0.00890907	0.00309111	0.027	0.048
pri-miR124a-1	0.001245	0.002724	0.001179	0.001865	0.0002283	0.00294022	0.00156438	0.000233746	0.00281214	0.004181	0.00359511	0.00238955	0.515	0.032
pri-miR124a-2	0.02536	0.01931	0.01899	0.03182	0.00630369	0.0168505	0.0237375	0.0041366	0.0407175	0.0269849	0.0454381	0.0389709	0.09	0.029
Gene Symbol	2(-ΔCT) values relative to U6												P values	P values
	MEF (P3)				Quiescent MEF (P3)				MEF (P9)				(P3 vs Quiescent)	(P3 vs P9)
(SFig. 1D)
miR-124	0.004523	0.002316	0.003278	0.004012	0.00276989	0.00166094	0.00215863	0.00296166	0.0132207	0.00623457	0.00771858	0.0830083	0.089	0.015
miR-29a	2.49	3.34	3.013	5.56	1.5621	1.88457	2.02775	2.84672	6.3495	7.62009	4.11349	6.2828	0.082	0.046
miR-34a	0.6894	0.31657	0.4258	0.3215	0.322855	0.262969	0.270322	0.26273	0.485977	0.910135	0.852739	0.749568	0.103	0.034
